# Supplementary material for: Influences of Jujube Witches’ Broom (JWB) Phytoplasma Infection and Oxytetracycline Hydrochloride Treatment on the Gene Expression Profiling in Jujube
Source: Int J Mol Sci. 2023 Jun 18;24(12):10313. doi: 10.3390/ijms241210313 (PMC10299734; doi:10.3390/ijms241210313)
Supplement: Supplementary file 1 [file ijms-24-10313-s001.zip › Supplemental Table S1.xlsx]

## Sheet: Supplemental table 
Supplemental Table S1 GO enrichment analysis results of DEGs identified among three comparisons.
ID	Description	C vs D		C vs T		D vs T
		p value	Gene ID	p value	Gene ID	p value	Gene ID
Biological Process Terms
GO:0006334	nucleosome assembly	1.00678e-07	gene150; gene28187; gene28188; gene4090; gene5479; gene5482; gene6311			3.05057e-05	gene150; gene28188; gene4090; gene5479; gene5482; gene6311
GO:0016311	dephosphorylation	5.81195e-05	gene11700; gene11701; gene18258; gene26419; gene2740; gene28951; gene28952; gene29581			0.0192515	gene11700; gene11701; gene12635; gene17834; gene26026; gene2740
GO:0006342	chromatin silencing	0.000133522	gene1176; gene17812; gene4028			0.0116676	gene17812; gene4028
GO:0009607	response to biotic stimulus	0.000990063	gene14294; gene16269; gene20796; gene25627; gene30267			0.0324347	gene14291; gene14294; gene30267; gene6440
GO:0009664	plant-type cell wall organization	0.00200051	gene1431; gene20432; gene21996; gene21997
GO:0006952	defense response	0.00468964	gene14294; gene16269; gene20796; gene22606; gene25627; gene30267
GO:0030245	cellulose catabolic process	0.00644594	gene20775; gene21474; gene21563			0.000303398	gene17981; gene20775; gene21474; gene21563; gene28522
GO:0016036	cellular response to phosphate starvation	0.0101553	gene16046; gene16047	0.000884928	gene1629; gene20673	7.70182e-05	New5915; gene16047; gene1629; gene20673
GO:0000741	karyogamy	0.011951	gene13933			0.018843	gene13933
GO:0006226	dUMP biosynthetic process	0.011951	gene12429			0.018843	gene12429
GO:0006656	phosphatidylcholine biosynthetic process	0.011951	gene10897			0.018843	gene10897
GO:0031349	positive regulation of defense response	0.011951	gene10596
GO:0046081	dUTP catabolic process	0.011951	gene12429			0.018843	gene12429
GO:0046104	thymidine metabolic process	0.011951	gene9475			0.018843	gene9475
GO:0061615	glycolytic process through fructose-6-phosphate	0.0191577	gene13031; gene26023
GO:0006270	DNA replication initiation	0.0212456	gene17860; gene1841
GO:0006002	fructose 6-phosphate metabolic process	0.0234234	gene13031; gene26023
GO:0009157	deoxyribonucleoside monophosphate biosynthetic process	0.0237601	gene9475			0.0373323	gene9475
GO:0009234	menaquinone biosynthetic process	0.0237601	gene20220			0.0373323	gene20220
GO:0009877	nodulation	0.0237601	New5826
GO:0010100	negative regulation of photomorphogenesis	0.0237601	gene29426
GO:0010942	positive regulation of cell death	0.0237601	gene10596
GO:0019253	reductive pentose-phosphate cycle	0.0237601	New1530			0.0373323	New1530
GO:0042773	ATP synthesis coupled electron transport	0.0237601	New1759			0.0373323	New1759
GO:0046653	tetrahydrofolate metabolic process	0.0237601	gene28293	0.00688038	gene28293
GO:0048575	short-day photoperiodism, flowering	0.0237601	gene29426
GO:0043086	negative regulation of catalytic activity	0.033467	gene15728; gene20773; gene7056
GO:0006574	valine catabolic process	0.0354289	gene29154			0.00104788	gene29052; gene29154
GO:0009765	photosynthesis, light harvesting	0.0354289	gene610
GO:0010256	endomembrane system organization	0.0354289	gene2558
GO:0031640	killing of cells of other organism	0.0354289	gene8353
GO:0044210	'de novo' CTP biosynthetic process	0.0354289	gene280
GO:0009733	response to auxin	0.0395071	gene18402; gene18403; gene18420
GO:0006536	glutamate metabolic process	0.046959	gene11898
GO:0009755	hormone-mediated signaling pathway	0.046959	gene29426
GO:0010274	hydrotropism	0.046959	gene28469
GO:0019684	photosynthesis, light reaction	0.046959	New1759
GO:0031507	heterochromatin assembly	0.046959	gene1176
GO:0032509	endosome transport via multivesicular body sorting pathway	0.046959	gene28469
GO:0051938	L-glutamate import	0.046959	gene113
GO:0089711	L-glutamate transmembrane transport	0.046959	gene113
GO:0010106	cellular response to iron ion starvation			1.16231e-05	gene24848; gene26790
GO:0055072	iron ion homeostasis			3.47926e-05	gene24848; gene26790
GO:0044257	cellular protein catabolic process			0.003446	gene1629	0.018843	gene1629
GO:0055062	phosphate ion homeostasis			0.003446	gene1629	0.018843	gene1629
GO:2000185	regulation of phosphate transmembrane transport			0.003446	gene1629	0.018843	gene1629
GO:0008272	sulfate transport			0.00688038	gene20673	0.000353704	New5915; gene20673
GO:0010086	embryonic root morphogenesis			0.00688038	gene20673	0.000353704	New5915; gene20673
GO:0046854	phosphatidylinositol phosphorylation			0.00794134	gene29793; gene32066
GO:0006520	cellular amino acid metabolic process			0.0100283	gene29793; gene32066
GO:0019919	peptidyl-arginine methylation, to asymmetrical-dimethyl arginine			0.0103032	gene23631
GO:0034969	histone arginine methylation			0.0103032	gene23631
GO:0071329	cellular response to sucrose stimulus			0.0103032	gene20673	0.00104788	New5915; gene20673
GO:0006357	regulation of transcription from RNA polymerase II promoter			0.0113846	gene24848; gene26790
GO:0000271	polysaccharide biosynthetic process			0.0137144	gene16637
GO:0007231	osmosensory signaling pathway			0.0137144	gene20673	0.00206968	New5915; gene20673
GO:0033500	carbohydrate homeostasis			0.0137144	gene20673	0.00206968	New5915; gene20673
GO:0045487	gibberellin catabolic process			0.0137144	gene23924
GO:0006433	prolyl-tRNA aminoacylation			0.0171142	gene5488
GO:0048831	regulation of shoot system development			0.0171142	gene20673	0.0034066	New5915; gene20673
GO:0015706	nitrate transport			0.0205024	gene20111
GO:0007005	mitochondrion organization			0.0272447	gene2666
GO:0048509	regulation of meristem development			0.0272447	gene20673	0.00918831	New5915; gene20673
GO:0001678	cellular glucose homeostasis			0.0305988	gene26033
GO:0005983	starch catabolic process			0.0339415	gene6107
GO:0010029	regulation of seed germination			0.0339415	gene20673	0.0144047	New5915; gene20673
GO:0018106	peptidyl-histidine phosphorylation			0.0405933	gene20673	0.0206102	New5915; gene20673
GO:0031146	SCF-dependent proteasomal ubiquitin-dependent protein catabolic process			0.0405933	gene31811
GO:0046470	phosphatidylcholine metabolic process			0.0405933	gene32589
GO:0019538	protein metabolic process			0.0439023	gene11408
GO:0009736	cytokinin-activated signaling pathway			0.0472001	gene20673	0.0277244	New5915; gene20673
GO:0009773	photosynthetic electron transport in photosystem I			0.0472001	gene30294
GO:0032543	mitochondrial translation			0.0472001	gene32767
GO:0009772	photosynthetic electron transport in photosystem II					8.12359e-06	New1531; New1763; New1796; New867
GO:0003333	amino acid transmembrane transport					1.77031e-05	gene16144; gene16145; gene29485; gene32145; gene32505; gene7703; gene7778; gene7779
GO:0018298	protein-chromophore linkage					3.05057e-05	New1526; New1531; New1763; New1796; New867; gene610
GO:0006817	phosphate ion transport					0.000142725	gene32229; gene32333; gene32340; gene32482
GO:0009635	response to herbicide					0.00104788	New1763; New867
GO:0000288	nuclear-transcribed mRNA catabolic process, deadenylation-dependent decay					0.00164428	gene29239; gene31149; gene31667
GO:0015979	photosynthesis					0.00187653	New1526; gene10305; gene17651; gene22842; gene31591; gene4941
GO:0042372	phylloquinone biosynthetic process					0.00206968	gene20107; gene997
GO:0009263	deoxyribonucleotide biosynthetic process					0.00504649	gene19521; gene31737
GO:0090503	RNA phosphodiester bond hydrolysis, exonucleolytic					0.00781345	gene29239; gene31149; gene31667
GO:0043090	amino acid import					0.00918831	gene7778; gene7779
GO:0015986	ATP synthesis coupled proton transport					0.0111959	New1764; New1765; New865
GO:0006260	DNA replication					0.0116456	gene11261; gene20495; gene20882; gene31737
GO:0006810	transport					0.0188309	New1759; New6407; gene12090; gene12231; gene17565; gene21839; gene4755; gene6278; gene6714; gene8231
GO:0000727	double-strand break repair via break-induced replication					0.018843	gene18279
GO:0006267	pre-replicative complex assembly involved in nuclear cell cycle DNA replication					0.018843	gene18279
GO:0006279	premeiotic DNA replication					0.018843	gene18279
GO:0009446	putrescine biosynthetic process					0.018843	gene11235
GO:0010262	somatic embryogenesis					0.018843	gene2930
GO:0031938	regulation of chromatin silencing at telomere					0.018843	gene18279
GO:1900087	positive regulation of G1/S transition of mitotic cell cycle					0.018843	gene18279
GO:1902977	mitotic DNA replication preinitiation complex assembly					0.018843	gene18279
GO:0000160	phosphorelay signal transduction system					0.0223068	New5915; gene12141; gene20673; gene24856
GO:0009116	nucleoside metabolic process					0.0240586	gene5904; gene6033
GO:0015991	ATP hydrolysis coupled proton transport					0.0257434	New1764; New1765; New865
GO:0006066	alcohol metabolic process					0.0373323	gene4745
GO:0060261	positive regulation of transcription initiation from RNA polymerase II promoter					0.0373323	gene26416
GO:0006397	mRNA processing					0.0391681	New1982; New4330; gene22882
GO:0055114	oxidation-reduction process					0.0401701	New1177; New1526; New1530; gene10698; gene1107; gene11489; gene12491; gene1406; gene14783; gene15130; gene15633; gene15791; gene16874; gene17419; gene18896; gene19066; gene19521; gene19938; gene20038; gene20296; gene21593; gene21872; gene22615; gene22966; gene23377; gene23943; gene23996; gene24937; gene27297; gene27982; gene28701; gene29052; gene29154; gene31737; gene32207; gene32215; gene32667; …
GO:0031408	oxylipin biosynthetic process					0.0489973	gene32667; gene33026
Cellular Component Terms
GO:0000786	nucleosome	2.51102e-14	gene150; gene17812; gene23989; gene28187; gene28188; gene3560; gene4028; gene4090; gene4833; gene5479; gene5482; gene6311			2.87922e-09	gene150; gene17812; gene28188; gene3560; gene4028; gene4090; gene4833; gene5479; gene5482; gene6311
GO:0005576	extracellular region	5.20057e-05	gene12109; gene1431; gene15728; gene20218; gene20432; gene20773; gene21996; gene21997; gene23402; gene7243; gene7752; gene9825			0.0238338	gene11489; gene1431; gene15774; gene20432; gene22615; gene23402; gene28490; gene2930; gene7243; gene9825
GO:0009536	plastid	0.000146664	gene150; gene22966; gene28187; gene28188; gene5479; gene5482			0.00904564	gene150; gene22966; gene28188; gene5479; gene5482
GO:0000790	nuclear chromatin	0.0049539	gene17812; gene4028			0.0122186	gene17812; gene4028
GO:0009543	chloroplast thylakoid lumen	0.00716339	gene2926; gene6209
GO:0000347	THO complex	0.00840607	gene17860; gene1841
GO:0042555	MCM complex	0.00973792	gene17860; gene1841
GO:0005618	cell wall	0.0100306	gene1431; gene15728; gene20432; gene20773; gene21996; gene21997; gene25656
GO:0000792	heterochromatin	0.0108349	gene4833			0.0172881	gene4833
GO:0005677	chromatin silencing complex	0.0215533	gene1176
GO:0043661	peribacteroid membrane	0.0215533	New5826
GO:0009505	plant-type cell wall	0.0247917	gene17129; gene26419; gene28026; gene3178
GO:0016020	membrane	0.0372542	gene10705; gene10929; gene11085; gene11780; gene1431; gene18041; gene20377; gene20432; gene20758; gene21631; gene21918; gene21996; gene21997; gene22966; gene23402; gene27589; gene28026; gene7243; gene7825; gene9481; gene9815
GO:0046658	anchored component of plasma membrane	0.0402565	gene19447; gene27007; gene30052
GO:0090404	pollen tube tip	0.0426454	gene9555
GO:0009535	chloroplast thylakoid membrane	0.0460629	New1759; gene30294; gene336; gene610; gene6209			1.45561e-05	New1526; New1531; New1759; New1763; New1764; New1765; New1796; New865; New867; gene30294; gene31591; gene336; gene610
GO:0090575	RNA polymerase II transcription factor complex			0.00016257	gene24848; gene26790
GO:0031305	integral component of mitochondrial inner membrane			0.0166214	gene24360
GO:0005744	mitochondrial inner membrane presequence translocase complex			0.0264645	gene24360
GO:0005777	peroxisome			0.0363664	gene30027; gene30028
GO:0010598	NAD(P)H dehydrogenase complex (plastoquinone)			0.0394392	gene30294
GO:0019005	SCF ubiquitin ligase complex			0.045863	gene31811
GO:0009523	photosystem II					1.05825e-06	New1531; New1763; New1796; New867; gene17651
GO:0030014	CCR4-NOT complex					0.000169453	gene29239; gene31149; gene31667
GO:0045261	proton-transporting ATP synthase complex, catalytic core F(1)					0.000559063	New1764; New1765; New865
GO:0005887	integral component of plasma membrane					0.00417903	gene17677; gene22260; gene28194; gene32229; gene32333; gene32340; gene32482; gene7703
GO:0005971	ribonucleoside-diphosphate reductase complex					0.00426286	gene19521; gene31737
GO:0009654	photosystem II oxygen evolving complex					0.0109786	gene22842; gene31591; gene4941
GO:0015935	small ribosomal subunit					0.0121419	New1756; New1761; New1793
GO:0019898	extrinsic component of membrane					0.0160424	gene22842; gene31591; gene4941
GO:0005656	nuclear pre-replicative complex					0.0172881	gene18279
GO:0005664	nuclear origin of replication recognition complex					0.0172881	gene20495
GO:0031261	DNA replication preinitiation complex					0.0172881	gene18279
GO:0030015	CCR4-NOT core complex					0.0342786	gene9595
GO:0030690	Noc1p-Noc2p complex					0.0342786	gene27027
GO:0030691	Noc2p-Noc3p complex					0.0342786	gene27027
GO:0031298	replication fork protection complex					0.0342786	gene18279
GO:0009507	chloroplast					0.0453292	New1530; New1756; New1761; New1793; New1795; New1982; New2901; New4330; gene17651; gene18424; gene20107; gene33006; gene4941; gene997
Molecular Function Terms
GO:0046982	protein heterodimerization activity	1.50732e-10	gene150; gene17812; gene23989; gene28187; gene28188; gene3560; gene4028; gene4090; gene4833; gene5479; gene5482; gene6311			3.04603e-06	gene150; gene17812; gene28188; gene3560; gene4028; gene4090; gene4833; gene5479; gene5482; gene6311
GO:0031492	nucleosomal DNA binding	2.30482e-08	gene150; gene28187; gene28188; gene5479; gene5482			1.4286e-05	gene150; gene28188; gene5479; gene5482
GO:0003993	acid phosphatase activity	3.81133e-07	gene11700; gene11701; gene18258; gene26419; gene28951; gene28952; gene29581			0.00716116	gene11700; gene11701; gene12635; gene26026
GO:0003682	chromatin binding	0.00134464	gene1176; gene1841; gene4833; gene7739
GO:0008810	cellulase activity	0.00396325	gene20775; gene21474; gene21563			0.000156004	gene17981; gene20775; gene21474; gene21563; gene28522
GO:0005506	iron ion binding	0.0074995	gene10698; gene11160; gene12220; gene12497; gene15791; gene19292; gene23377; gene23996; gene25097; gene27297; gene7089			0.00184058	New1177; New1763; New867; gene10698; gene1107; gene12491; gene15791; gene20038; gene20296; gene21593; gene21872; gene23377; gene23943; gene23996; gene24937; gene27297; gene27982
GO:0016866	intramolecular transferase activity	0.00943536	gene14606; gene14697			0.0239449	gene14606; gene14697
GO:0003678	DNA helicase activity	0.0109253	gene17860; gene1841
GO:0000234	phosphoethanolamine N-methyltransferase activity	0.0114988	gene10897			0.0187923	gene10897
GO:0004797	thymidine kinase activity	0.0114988	gene9475			0.0187923	gene9475
GO:0008935	1,4-dihydroxy-2-naphthoyl-CoA synthase activity	0.0114988	gene20220			0.0187923	gene20220
GO:0042299	lupeol synthase activity	0.0114988	gene10022
GO:0050512	lactosylceramide 4-alpha-galactosyltransferase activity	0.0114988	gene22144
GO:0004616	phosphogluconate dehydrogenase (decarboxylating) activity	0.0125117	gene29154; gene33141			0.0314505	gene29052; gene29154
GO:0003872	6-phosphofructokinase activity	0.0178251	gene13031; gene26023
GO:0000976	transcription regulatory region sequence-specific DNA binding	0.0228661	gene1176
GO:0004164	diphthine synthase activity	0.0228661	gene32139
GO:0004170	dUTP diphosphatase activity	0.0228661	gene12429			0.0372327	gene12429
GO:0008115	sarcosine oxidase activity	0.0228661	gene28293	0.00721498	gene28293
GO:0016633	galactonolactone dehydrogenase activity	0.0228661	gene22966			0.0372327	gene22966
GO:0046481	digalactosyldiacylglycerol synthase activity	0.0228661	New5826
GO:0080049	L-gulono-1,4-lactone dehydrogenase activity	0.0228661	gene22966			0.0372327	gene22966
GO:0003883	CTP synthase activity	0.0341034	gene280
GO:0003985	acetyl-CoA C-acetyltransferase activity	0.0341034	gene9334
GO:0008442	3-hydroxyisobutyrate dehydrogenase activity	0.0341034	gene29154			0.00104268	gene29052; gene29154
GO:0003677	DNA binding	0.0379684	gene11261; gene13406; gene17812; gene17860; gene23989; gene28216; gene28217; gene3560; gene4028; gene4090; gene4833; gene6311; gene7150; gene8162			0.0170931	New1795; gene11261; gene13050; gene13406; gene13411; gene15512; gene16607; gene17812; gene17824; gene20442; gene20495; gene20882; gene28645; gene29357; gene3220; gene3560; gene361; gene4028; gene4090; gene4833; gene6311; gene8880
GO:0000285	1-phosphatidylinositol-3-phosphate 5-kinase activity	0.0452122	gene2558
GO:0004351	glutamate decarboxylase activity	0.0452122	gene11898
GO:0008083	growth factor activity	0.0452122	gene23402
GO:0045486	naringenin 3-dioxygenase activity	0.0452122	gene25097
GO:0004497	monooxygenase activity	0.0491328	New1530; gene10698; gene11160; gene12497; gene15791; gene7089			0.00134293	New1177; New1530; gene10698; gene1107; gene12491; gene15791; gene20038; gene20296; gene21872; gene23943; gene24937; gene27982
GO:0003700	transcription factor activity, sequence-specific DNA binding	0.000718568	New2117; gene22213; gene24848; gene26790; gene30706; gene7150
GO:0016308	1-phosphatidylinositol-4-phosphate 5-kinase activity	0.00148964	gene29793; gene32066
GO:0000977	RNA polymerase II regulatory region sequence-specific DNA binding	0.00257687	gene24848; gene26790
GO:0045480	galactose oxidase activity	0.0036139	gene21480
GO:0009885	transmembrane histidine kinase cytokinin receptor activity	0.00721498	gene20673			0.000351939	New5915; gene20673
GO:0016277	[myelin basic protein]-arginine N-methyltransferase activity	0.00721498	gene23631
GO:0019955	cytokine binding	0.00721498	gene20673			0.000351939	New5915; gene20673
GO:0035241	protein-arginine omega-N monomethyltransferase activity	0.00721498	gene23631
GO:0098519	nucleotide phosphatase activity, acting on free nucleotides	0.00721498	gene16173
GO:0016779	nucleotidyltransferase activity	0.010532	New6093; gene27135
GO:0004396	hexokinase activity	0.0143789	gene26033
GO:0008469	histone-arginine N-methyltransferase activity	0.0143789	gene23631
GO:0010303	limit dextrinase activity	0.0143789	gene6107
GO:0035242	protein-arginine omega-N asymmetric methyltransferase activity	0.0143789	gene23631
GO:0051060	pullulanase activity	0.0143789	gene6107
GO:0052634	C-19 gibberellin 2-beta-dioxygenase activity	0.0143789	gene23924
GO:0004827	proline-tRNA ligase activity	0.0179417	gene5488
GO:0016682	oxidoreductase activity, acting on diphenols and related substances as donors, oxygen as acceptor	0.0179417	gene27870
GO:0015266	protein channel activity	0.0250296	gene24360
GO:0003840	obsolete gamma-glutamyltransferase activity	0.0285547	gene24003			0.000342923	New3099; gene17197; gene24003
GO:0008233	peptidase activity	0.0315689	gene32543; gene392
GO:0005536	glucose binding	0.0320672	gene26033
GO:0070290	N-acylphosphatidylethanolamine-specific phospholipase D activity	0.0459932	gene32589
GO:0004630	phospholipase D activity	0.0494438	gene32589
GO:0016168	chlorophyll binding					1.37961e-05	New1526; New1531; New1763; New1796; New867; gene610
GO:0045156	electron transporter, transferring electrons within the cyclic electron transport pathway of photosynthesis activity					2.3458e-05	New1531; New1763; New1796; New867
GO:0015171	amino acid transmembrane transporter activity					4.98934e-05	gene16144; gene16145; gene29485; gene32145; gene32505; gene7778; gene7779
GO:0016757	transferase activity, transferring glycosyl groups					0.000489364	gene14054; gene14055; gene14100; gene14123; gene14640; gene14645; gene15760; gene16637; gene30294; gene9211
GO:0005315	inorganic phosphate transmembrane transporter activity					0.000567851	gene32229; gene32333; gene32340; gene32482
GO:0010242	oxygen evolving activity					0.00104268	New1763; New867
GO:0000175	3'-5'-exoribonuclease activity					0.00163329	gene29239; gene31149; gene31667
GO:0043424	protein histidine kinase binding					0.00252712	New5915; gene20673; gene27070
GO:0016705	oxidoreductase activity, acting on paired donors, with incorporation or reduction of molecular oxygen					0.00303144	New1177; gene10698; gene1107; gene12491; gene15791; gene20038; gene20296; gene21872; gene23943; gene24937; gene27982
GO:0046933	proton-transporting ATP synthase activity, rotational mechanism					0.00306738	New1764; New1765; New865
GO:0004888	transmembrane signaling receptor activity					0.00502179	gene12090; gene12231
GO:0004748	ribonucleoside-diphosphate reductase activity, thioredoxin disulfide as acceptor					0.00694357	gene19521; gene31737
GO:0016740	transferase activity					0.00806552	New1761; New1793; gene1967; gene22048; gene22051; gene22356; gene23717; gene24691; gene29239; gene31149; gene31667; gene3872; gene9742
GO:0046961	proton-transporting ATPase activity, rotational mechanism					0.0137631	New1764; New1765; New865
GO:0022891	substrate-specific transmembrane transporter activity					0.0142855	gene32229; gene32333; gene32340; gene32482
GO:0004305	ethanolamine kinase activity					0.0187923	gene13678
GO:0004668	protein-arginine deiminase activity					0.0187923	gene11235
GO:0047632	agmatine deiminase activity					0.0187923	gene11235
GO:0020037	heme binding					0.0353277	New1177; gene10698; gene1107; gene11489; gene12491; gene15791; gene20038; gene20296; gene21872; gene22615; gene23377; gene23943; gene24937; gene27982
GO:0000991	transcription factor activity, core RNA polymerase II binding					0.0372327	gene26416
GO:0004157	dihydropyrimidinase activity					0.0372327	gene19710
GO:0052624	2-phytyl-1,4-naphthoquinone methyltransferase activity					0.0372327	gene20107
GO:0019843	rRNA binding					0.0414381	New1756; New1761; New1793
GO:0008061	chitin binding					0.049436	gene28490; gene2930; gene7243
