# Supplementary material for: Influences of Jujube Witches’ Broom (JWB) Phytoplasma Infection and Oxytetracycline Hydrochloride Treatment on the Gene Expression Profiling in Jujube
Source: Int J Mol Sci. 2023 Jun 18;24(12):10313. doi: 10.3390/ijms241210313 (PMC10299734; doi:10.3390/ijms241210313)
Supplement: Supplementary file 1 [file ijms-24-10313-s001.zip › Supplemental Table S2.xlsx]

## Sheet: Sheet1
Supplemental Table S2 Significantly enriched KEGG pathways of DEGs identified in this study. P value < 0.05 was used as criterium for the identification of significantly enriched pathways.
ID	Description	GeneRatio	BgRatio	enrich_factor	p value	q value	gene ID
C vs D
ko00909	Sesquiterpenoid and triterpenoid biosynthesis	0.0395	0.0053	7.39	0.00746769	0.417013	gene14606; gene14697; gene19066
ko00030	Pentose phosphate pathway	0.0526	0.0124	4.24	0.0143064	0.417013	gene13031; gene24936; gene26023; gene33141
ko00603	Glycosphingolipid biosynthesis - globo series	0.0263	0.0028	9.54	0.0180569	0.417013	gene22144; gene3666
ko00430	Taurine and hypotaurine metabolism	0.0263	0.0031	8.48	0.0226378	0.417013	gene11898; gene17197
ko00903	Limonene and pinene degradation	0.0132	0.0005	25.44	0.0388041	0.484049	gene20553
C vs T
ko04141	Protein processing in endoplasmic reticulum	0.1739	0.039	4.46	0.0110882	0.193408	gene21597; gene3929; gene3930; gene3933
ko04144	Endocytosis	0.1739	0.0405	4.29	0.0126715	0.193408	gene29793; gene32066; gene32589; gene6007
ko00562	Inositol phosphate metabolism	0.087	0.0136	6.38	0.0385277	0.300848	gene29793; gene32066
ko04070	Phosphatidylinositol signaling system	0.087	0.0138	6.3	0.0394215	0.300848	gene29793; gene32066
D vs T
ko00195	Photosynthesis	0.087	0.011	7.88	3.90493e-07	2.7951e-05	Ziziphus_jujuba_newGene_1526; Ziziphus_jujuba_newGene_1531; Ziziphus_jujuba_newGene_1763; Ziziphus_jujuba_newGene_1764; Ziziphus_jujuba_newGene_1765; Ziziphus_jujuba_newGene_1796; Ziziphus_jujuba_newGene_865; Ziziphus_jujuba_newGene_867; gene10305; gene17651
ko00430	Taurine and hypotaurine metabolism	0.0348	0.0031	11.21	0.000362077	0.0129585	Ziziphus_jujuba_newGene_3099; gene11898; gene17197; gene24003
ko00590	Arachidonic acid metabolism	0.0261	0.0036	7.2	0.00778419	0.184454	Ziziphus_jujuba_newGene_3099; gene17197; gene24003
ko00480	Glutathione metabolism	0.0609	0.021	2.89	0.0103077	0.184454	Ziziphus_jujuba_newGene_3099; gene17197; gene19521; gene22048; gene22051; gene24003; gene31737
ko00130	Ubiquinone and other terpenoid-quinone biosynthesis	0.0348	0.0093	3.74	0.021674	0.272023	gene20107; gene20220; gene996; gene997
ko00909	Sesquiterpenoid and triterpenoid biosynthesis	0.0261	0.0053	4.88	0.0228019	0.272023	gene14606; gene14697; gene19066
ko00460	Cyanoamino acid metabolism	0.0522	0.0209	2.5	0.0324586	0.331907	Ziziphus_jujuba_newGene_3099; Ziziphus_jujuba_newGene_4908; gene17197; gene23659; gene24003; gene293
