# Supplementary material for: Influences of Jujube Witches’ Broom (JWB) Phytoplasma Infection and Oxytetracycline Hydrochloride Treatment on the Gene Expression Profiling in Jujube
Source: Int J Mol Sci. 2023 Jun 18;24(12):10313. doi: 10.3390/ijms241210313 (PMC10299734; doi:10.3390/ijms241210313)
Supplement: Supplementary file 1 [file ijms-24-10313-s001.zip › Supplemental Table S3.xlsx]

## Sheet: Sheet1
Supplemental Table S3 MapMan annotation results of all the DEGs identified in this study.
BinCode	BinName	Gene ID	Average FPKM of C	Average FPKM of D	Average FPKM of T	C vs D	D vs T	C vs T	Description
1.1.1.1	PS.lightreaction.photosystem II.LHC-II	gene610	2670.71	1333.7	2931.37	-1	1.14	0.13	Chlorophyll a-b binding protein 40, chloroplast precursor
1.1.1.2	PS.lightreaction.photosystem II.PSII polypeptide subunits	gene17651	465.776	271.661	541.768	-0.78	1	0.22	Photosystem II reaction center W protein, chloroplast precursor
1.1.1.2	PS.lightreaction.photosystem II.PSII polypeptide subunits	gene22842	12.6632	6.48169	14.1275	-0.97	1.12	0.16	Mog1/PsbP/DUF1795-like photosystem II reaction center PsbP family protein
1.1.1.2	PS.lightreaction.photosystem II.PSII polypeptide subunits	gene31591	6.72707	4.67526	10.0827	-0.52	1.11	0.58	Mog1/PsbP/DUF1795-like photosystem II reaction center PsbP family protein
1.1.1.2	PS.lightreaction.photosystem II.PSII polypeptide subunits	New867	12.9734	8.66724	25.1824	-0.58	1.54	0.96	chlorophyll binding protein D1, a part of the photosystem II reaction center core
1.1.1.2	PS.lightreaction.photosystem II.PSII polypeptide subunits	New1531	4.07387	2.21377	6.70618	-0.88	1.6	0.72	Photosystem II P680 chlorophyll A apoprotein (CP-47 protein)
1.1.1.2	PS.lightreaction.photosystem II.PSII polypeptide subunits	New1763	34.4709	23.7853	51.9585	-0.54	1.13	0.59	chlorophyll binding protein D1, a part of the photosystem II reaction center core
1.1.1.2	PS.lightreaction.photosystem II.PSII polypeptide subunits	New1796	0.314012	0.199856	0.608206	-0.65	1.61	0.95	Photosystem II P680 chlorophyll A apoprotein (CP-47 protein)
1.1.2.2	PS.lightreaction.photosystem I.PSI polypeptide subunits	gene10305	13.8662	4.35647	11.4531	-1.67	1.39	-0.28	Photosystem I reaction center subunit IV A, chloroplast precursor (PSI-E A)
1.1.2.2	PS.lightreaction.photosystem I.PSI polypeptide subunits	New1526	6.83336	6.24665	13.5962	-0.13	1.12	0.99	Photosystem I P700 chlorophyll a apoprotein A1 (PsaA) (PSI-A)
1.1.4.1	PS.lightreaction.ATP synthase.alpha subunit	New865	3.63947	1.94753	5.04554	-0.9	1.37	0.47	ATP synthase subunit alpha
1.1.4.1	PS.lightreaction.ATP synthase.alpha subunit	New1764	7.53005	6.94948	14.0228	-0.12	1.01	0.9	ATPase alpha subunit
1.1.4.1	PS.lightreaction.ATP synthase.alpha subunit	New1765	4.27609	3.58051	8.10182	-0.26	1.18	0.92	ATPase alpha subunit
1.1.6	PS.lightreaction.NADH DH	New1788	280.958	153.198	341.663	-0.87	1.16	0.28	NAD(P)H-quinone oxidoreductase chain 5
1.1.40	PS.lightreaction.cyclic electron flow-chlororespiration	New1759	63.1096	31.8422	77.9037	-0.99	1.29	0.3	NAD(P)H-quinone oxidoreductase chain 2
1.3.1	PS.calvin cycle.rubisco large subunit	New1530	14.7724	7.42978	20.3192	-0.99	1.45	0.46	Ribulose bisphosphate carboxylase large chain precursor
1.3.10	PS.calvin cycle.Rib5P Isomerase	gene24936	3.976	1.20404	5.13175	-1.72	2.09	0.37	NagB/RpiA/CoA transferase-like superfamily protein
2.2.1.3.3	major CHO metabolism.degradation.sucrose.invertases.vacuolar	gene21704	21.0156	6.36574	21.1606	-1.72	1.73	0.01	Acid beta-fructofuranosidase precursor
2.2.1.4	major CHO metabolism.degradation.sucrose.hexokinase	gene26033	5.16644	3.44726	0	-0.58	-10	-10	Hexokinase-2
2.2.2.9	major CHO metabolism.degradation.starch.limit dextrinase/ pullulanase	gene6107	0.163312	0.226513	0.621564	0.47	1.46	1.93	isoamylase 3
3.4.4	minor CHO metabolism.myo-inositol.myo inositol oxygenases	gene23996	38.0398	13.5813	53.4984	-1.49	1.98	0.49	myo-inositol oxygenase 4 (MIOX4)
4.1.4	glycolysis.cytosolic branch.phosphofructokinase (PFK)	gene13031	6.40204	2.67262	6.84721	-1.26	1.36	0.1	phosphofructokinase 3 (PFK3)
4.1.4	glycolysis.cytosolic branch.phosphofructokinase (PFK)	gene26023	10.7251	23.3061	12.6168	1.12	-0.89	0.23	phosphofructokinase 3 (PFK3)
4.1.8	glycolysis.cytosolic branch.glyceraldehyde 3-phosphate dehydrogenase (GAP-DH)	gene19938	10.7539	46.2149	20.5718	2.1	-1.17	0.94	Glyceraldehyde-3-phosphate dehydrogenase
4.2.4	glycolysis.plastid branch.phosphofructokinase (PFK)	gene13031	6.40204	2.67262	6.84721	-1.26	1.36	0.1	phosphofructokinase 3 (PFK3)
4.2.4	glycolysis.plastid branch.phosphofructokinase (PFK)	gene26023	10.7251	23.3061	12.6168	1.12	-0.89	0.23	phosphofructokinase 3 (PFK3)
4.3.4	glycolysis.unclear/dually targeted.phosphofructokinase (PFK)	gene13031	6.40204	2.67262	6.84721	-1.26	1.36	0.1	phosphofructokinase 3 (PFK3)
4.3.4	glycolysis.unclear/dually targeted.phosphofructokinase (PFK)	gene26023	10.7251	23.3061	12.6168	1.12	-0.89	0.23	phosphofructokinase 3 (PFK3)
7.1.3	OPP.oxidative PP.6-phosphogluconate dehydrogenase	gene33141	8.04625	2.25791	4.82542	-1.83	1.1	-0.74	6-phosphogluconate dehydrogenase family protein
7.2.4	OPP.non-reductive PP.ribose 5-phosphate isomerase	gene24936	3.976	1.20404	5.13175	-1.72	2.09	0.37	NagB/RpiA/CoA transferase-like superfamily protein
9.2.1.4	mitochondrial electron transport / ATP synthesis.NADH-DH.type II.internal matrix	gene1406	2.95142	6.22734	2.48803	1.08	-1.32	-0.25	alternative NAD(P)H dehydrogenase 2 (NDA2)
9.8	mitochondrial electron transport / ATP synthesis.uncoupling protein	gene13418	80.3813	139.449	63.1178	0.79	-1.14	-0.35	mitochondrial dicarboxylate carriers (DIC)
9.9	mitochondrial electron transport / ATP synthesis.F1-ATPase	gene9743	6.56493	2.34807	4.88744	-1.48	1.06	-0.43	O-acyltransferase (WSD1-like) family protein
10.2	cell wall.cellulose synthesis	gene17981	4.64076	2.02456	5.54445	-1.2	1.45	0.26	membrane-bound endo-1,4-beta-D-glucanase
10.2.1	cell wall.cellulose synthesis.cellulose synthase	gene2463	31.0435	64.1963	26.1484	1.05	-1.3	-0.25	cellulose synthase like E1 (CSLE1)
10.2.1	cell wall.cellulose synthesis.cellulose synthase	gene2466	5.093	2.76887	6.67315	-0.88	1.27	0.39	cellulose synthase like E1 (CSLE1)
10.2.1	cell wall.cellulose synthesis.cellulose synthase	gene30066	3.33998	2.24218	5.7405	-0.57	1.36	0.78	cellulose synthase like G3 (CSLG3)
10.3.2	cell wall.hemicellulose synthesis.glucuronoxylan	gene16637	37.5136	39.1199	16.7898	0.06	-1.22	-1.16	galacturonosyltransferase-like 2
10.5.3	cell wall.cell wall proteins.LRR	gene30612	3.45687	1.2507	1.50318	-1.47	0.27	-1.2	leucine-rich repeat/extensin 1
10.6.1	cell wall.degradation.cellulases and beta -1,4-glucanases	gene21474	13.1278	5.45775	12.682	-1.27	1.22	-0.05	Endoglucanase 19 precursor
10.6.2	cell wall.degradation.mannan-xylose-arabinose-fucose	gene67	11.0415	14.5874	5.50632	0.4	-1.41	-1	xyloglucan endotransglycosylase-related protein (XTR6)
10.6.2	cell wall.degradation.mannan-xylose-arabinose-fucose	gene71	4.55608	8.61164	3.13681	0.92	-1.46	-0.54	xyloglucan endotransglycosylase-related protein (XTR6)
10.6.2	cell wall.degradation.mannan-xylose-arabinose-fucose	gene25656	2.58529	0.263342	2.03862	-3.3	2.95	-0.34	Glycosyl hydrolase family protein
10.6.3	cell wall.degradation.pectate lyases and polygalacturonases	gene20218	43.6081	20.7862	39.3442	-1.07	0.92	-0.15	Pectin lyase-like superfamily protein
10.6.3	cell wall.degradation.pectate lyases and polygalacturonases	gene29778	7.69482	6.20461	3.26121	-0.31	-0.93	-1.24	polygalacturonase 2 (PG2)
10.7	cell wall.modification	gene1431	0.982408	0.335204	0.942228	-1.55	1.49	-0.06	expansin A1
10.7	cell wall.modification	gene67	11.0415	14.5874	5.50632	0.4	-1.41	-1	xyloglucan endotransglycosylase-related protein (XTR6)
10.7	cell wall.modification	gene71	4.55608	8.61164	3.13681	0.92	-1.46	-0.54	xyloglucan endotransglycosylase-related protein (XTR6)
10.7	cell wall.modification	gene9825	49.3721	16.0027	36.6487	-1.63	1.2	-0.43	putative beta-expansin/allergen protein
10.7	cell wall.modification	gene20432	484.164	148.738	524.028	-1.7	1.82	0.11	expansin A1
10.7	cell wall.modification	gene21996	63.9016	27.8728	48.6339	-1.2	0.8	-0.39	expansin A4
10.7	cell wall.modification	gene21997	66.7481	30.1994	52.7869	-1.14	0.81	-0.34	expansin A4
10.8.1	cell wall.pectin*esterases.PME	gene11278	12.688	9.75267	6.08629	-0.38	-0.68	-1.06	Pectin lyase-like superfamily protein;
10.8.1	cell wall.pectin*esterases.PME	gene15728	60.1783	28.1846	41.4634	-1.09	0.56	-0.54	Pectinesterase-3 precursor
10.8.99	cell wall.pectin*esterases.misc	gene20773	22.9587	57.7623	30.9023	1.33	-0.9	0.43	Plant invertase/pectin methylesterase inhibitor superfamily
11.1.10	lipid metabolism.FA synthesis and FA elongation.beta ketoacyl CoA synthase	gene6374	17.7259	6.98738	9.31814	-1.34	0.42	-0.93	3-ketoacyl-CoA synthase 19 (KCS19)
11.3	lipid metabolism.Phospholipid synthesis	gene10897	90.6301	44.5282	88.3101	-1.03	0.99	-0.04	phosphoethanolamine N-methyltransferase (PMEAMT)
11.3	lipid metabolism.Phospholipid synthesis	gene17834	25.713	33.9501	14.2508	0.4	-1.25	-0.85	glycerol-3-phosphate acyltransferase 2
11.3.2	lipid metabolism.Phospholipid synthesis.choline kinase	gene13678	9.67089	16.484	7.35745	0.77	-1.16	-0.39	choline kinase 1 (CK1)
11.6	lipid metabolism.lipid transfer proteins etc	gene4507	2.40598	9.10198	4.3859	1.92	-1.05	0.87	Nonspecific lipid-transfer protein precursor (LTP)
11.6	lipid metabolism.lipid transfer proteins etc	gene22381	323.128	157.29	186.505	-1.04	0.25	-0.79	Nonspecific lipid-transfer protein precursor (LTP)
11.6	lipid metabolism.lipid transfer proteins etc	gene22384	41.2872	10.339	20.5351	-2	0.99	-1.01	Nonspecific lipid-transfer protein precursor (LTP)
11.6	lipid metabolism.lipid transfer proteins etc	New6407	0.611164	3.43196	0.468293	2.49	-2.87	-0.38	Nonspecific lipid-transfer protein precursor (LTP)
11.8.6	lipid metabolism.'exotics' (steroids, squalene etc).cycloartenol synthase	gene10022	22.6903	52.2301	27.4164	1.2	-0.93	0.27	lanosterol synthase 1
11.9	lipid metabolism.lipid degradation	gene4745	2.71891	5.48911	2.5229	1.01	-1.12	-0.11	fatty alcohol oxidase 3 (FAO3)
11.9.2	lipid metabolism.lipid degradation.lipases	gene4801	70.2983	34.3478	51.0337	-1.03	0.57	-0.46	GDSL-like Lipase/Acylhydrolase superfamily protein
11.9.2.1	lipid metabolism.lipid degradation.lipases.triacylglycerol lipase	gene668	31.7581	74.706	20.1788	1.23	-1.89	-0.65	alpha/beta-Hydrolases superfamily protein
11.9.2.1	lipid metabolism.lipid degradation.lipases.triacylglycerol lipase	gene28651	31.0097	6.70434	27.4592	-2.21	2.03	-0.18	alpha/beta-Hydrolases superfamily protein
11.9.2.1	lipid metabolism.lipid degradation.lipases.triacylglycerol lipase	gene29277	61.9752	20.0301	49.7368	-1.63	1.31	-0.32	alpha/beta-Hydrolases superfamily protein
11.9.3.1	lipid metabolism.lipid degradation.lysophospholipases.phospholipase D	gene4766	0.162528	0.952317	0.41324	2.55	-1.2	1.35	phospholipase D P2
11.9.3.1	lipid metabolism.lipid degradation.lysophospholipases.phospholipase D	gene32589	4.19315	3.41274	0.126172	-0.3	-4.76	-5.05	phospholipase D beta 1
11.9.3.2	lipid metabolism.lipid degradation.lysophospholipases.carboxylesterase	gene4143	12.3137	6.60337	13.8262	-0.9	1.07	0.17	alpha/beta-Hydrolases superfamily protein
11.9.4.5	lipid metabolism.lipid degradation.beta-oxidation.acyl-CoA thioesterase	gene4143	12.3137	6.60337	13.8262	-0.9	1.07	0.17	alpha/beta-Hydrolases superfamily protein
11.10.1	lipid metabolism.glycolipid synthesis.MGDG synthase	gene30536	12.8632	22.9565	10.6269	0.84	-1.11	-0.28	monogalactosyldiacylglycerol synthase type C
11.10.2	lipid metabolism.glycolipid synthesis.DGDG synthase	New5826	6.97454	25.6818	17.4112	1.88	-0.56	1.32	digalactosyl diacylglycerol deficient 2
11.10.4	lipid metabolism.glycolipid synthesis.sulfolipid synthase	gene22077	11.9972	29.7537	17.4198	1.31	-0.77	0.54	UDP-Glycosyltransferase superfamily protein
13.1.1.1.1	amino acid metabolism.synthesis.central amino acid metabolism.GABA.Glutamate decarboxylase	gene11898	109.085	46.9941	100.006	-1.21	1.09	-0.13	Glutamate decarboxylase (GAD)
13.1.5.2.41	amino acid metabolism.synthesis.serine-glycine-cysteine group.glycine.sarcosine oxidase	gene28293	0	1.89125	2.72307	10	0.53	10	FAD-dependent oxidoreductase family protein
13.1.6.1.10	amino acid metabolism.synthesis.aromatic aa.chorismate.dehydroquinate/shikimate dehydrogenase	gene5009	6.00768	9.75736	3.67654	0.7	-1.41	-0.71	MATERNAL EFFECT EMBRYO ARREST 32 (MEE32)
13.1.6.5.5	amino acid metabolism.synthesis.aromatic aa.tryptophan.tryptophan synthase	gene1267	2.02309	6.30217	4.06212	1.64	-0.63	1.01	Pyridoxal-5'-phosphate-dependent enzyme family protein
13.2.4.1	amino acid metabolism.degradation.branched chain group.shared	gene17419	0.98617	0.638922	1.67408	-0.63	1.39	0.76	Thiamin diphosphate-binding fold (THDP-binding) superfamily protein
13.2.4.3	amino acid metabolism.degradation.branched chain group.valine	gene29052	5.02783	2.92775	8.98361	-0.78	1.62	0.84	6-phosphogluconate dehydrogenase family protein
13.2.4.3	amino acid metabolism.degradation.branched chain group.valine	gene29154	10.6387	4.75845	14.5828	-1.16	1.62	0.45	6-phosphogluconate dehydrogenase family protein
13.2.4.5	amino acid metabolism.degradation.branched chain group.isoleucine	gene9334	39.1354	85.4783	42.2403	1.13	-1.02	0.11	acetoacetyl-CoA thiolase 2 (ACAT2)
13.2.6.3	amino acid metabolism.degradation.aromatic aa.tryptophan	gene9334	39.1354	85.4783	42.2403	1.13	-1.02	0.11	acetoacetyl-CoA thiolase 2 (ACAT2)
13.99	amino acid metabolism.misc	gene27135	7.11723	8.04128	0	0.18	-10	-10	ACT domain repeat 6 (ACR6)
14.1	S-assimilation.ATPS	gene28423	52.5299	98.5385	38.556	0.91	-1.35	-0.45	ATP sulfurylase 1 (APS1)
15.2	metal handling.binding, chelation and storage	gene10396	49.8861	22.463	41.3418	-1.15	0.88	-0.27	Heavy metal transport/detoxification superfamily protein
15.2	metal handling.binding, chelation and storage	gene21109	32.5758	62.0494	28.3231	0.93	-1.13	-0.2	Heavy metal transport/detoxification superfamily protein
16.1	secondary metabolism.isoprenoids	gene10022	22.6903	52.2301	27.4164	1.2	-0.93	0.27	lanosterol synthase 1
16.1	secondary metabolism.isoprenoids	gene14606	5.1402	17.216	4.53359	1.74	-1.93	-0.18	Terpenoid cyclases family protein
16.1	secondary metabolism.isoprenoids	gene14697	1.9156	5.60528	1.7302	1.55	-1.7	-0.15	Terpenoid cyclases family protein
16.1.2.1	secondary metabolism.isoprenoids.mevalonate pathway.acetyl-CoA C-acyltransferase	gene9334	39.1354	85.4783	42.2403	1.13	-1.02	0.11	acetoacetyl-CoA thiolase 2 (ACAT2
16.1.4.6	secondary metabolism.isoprenoids.carotenoids.carotenoid beta ring hydroxylase	gene21593	3.96367	2.0718	7.261	-0.94	1.81	0.87	beta-carotene hydroxylase 2
16.1.5	secondary metabolism.isoprenoids.terpenoids	gene10022	22.6903	52.2301	27.4164	1.2	-0.93	0.27	lanosterol synthase 1
16.1.5	secondary metabolism.isoprenoids.terpenoids	gene10831	0.210683	0.789671	1.33196	1.91	0.75	2.66	terpene synthase 03 (TPS03)
16.1.5	secondary metabolism.isoprenoids.terpenoids	gene14606	5.1402	17.216	4.53359	1.74	-1.93	-0.18	Terpene synthase
16.1.5	secondary metabolism.isoprenoids.terpenoids	gene14697	1.9156	5.60528	1.7302	1.55	-1.7	-0.15	Terpene synthase
16.2	secondary metabolism.phenylpropanoids	gene143	0.399705	0.231883	1.19668	-0.79	2.37	1.58	spermidine hydroxycinnamoyl transferase (SHT)
16.2	secondary metabolism.phenylpropanoids	gene9739	30.5531	4.80388	20.8301	-2.67	2.12	-0.55	O-methyltransferase family protein
16.2	secondary metabolism.phenylpropanoids	gene9740	27.2001	9.3103	18.3613	-1.55	0.98	-0.57	O-methyltransferase ZRP4
16.2	secondary metabolism.phenylpropanoids	gene9742	76.357	23.7763	66.7194	-1.68	1.49	-0.19	O-methyltransferase family protein
16.2	secondary metabolism.phenylpropanoids	gene17982	5.43873	3.01418	6.94277	-0.85	1.2	0.35	aspartate aminotransferase
16.2	secondary metabolism.phenylpropanoids	gene24091	16.8777	7.5168	9.81136	-1.17	0.38	-0.78	HXXXD-type acyl-transferase family protein
16.2.1.8	secondary metabolism.phenylpropanoids.lignin biosynthesis.F5H	gene11160	1.79226	0.333791	1.07086	-2.42	1.68	-0.74	Cytochrome P450 71D8
16.2.1.9	secondary metabolism.phenylpropanoids.lignin biosynthesis.COMT	gene9739	30.5531	4.80388	20.8301	-2.67	2.12	-0.55	O-methyltransferase family protein
16.2.1.9	secondary metabolism.phenylpropanoids.lignin biosynthesis.COMT	gene9740	27.2001	9.3103	18.3613	-1.55	0.98	-0.57	O-methyltransferase ZRP4
16.2.1.10	secondary metabolism.phenylpropanoids.lignin biosynthesis.CAD	gene16874	1.47017	4.06565	1.42568	1.47	-1.51	-0.04	Probable mannitol dehydrogenase
16.4.1	secondary metabolism.N misc.alkaloid-like	gene674	32.4127	6.14157	18.0957	-2.4	1.56	-0.84	Tyrosine decarboxylase 4
16.4.1	secondary metabolism.N misc.alkaloid-like	gene3898	34.8417	9.13422	31.3003	-1.93	1.78	-0.15	NAD(P)-binding Rossmann-fold superfamily protein
16.4.1	secondary metabolism.N misc.alkaloid-like	gene16154	30.5021	17.1342	34.9914	-0.83	1.03	0.2	strictosidine synthase (SS)
16.4.1	secondary metabolism.N misc.alkaloid-like	gene28701	34.6515	53.5759	25.2234	0.63	-1.09	-0.46	FAD-binding Berberine family protein
16.4.1	secondary metabolism.N misc.alkaloid-like	gene32207	48.6716	76.8544	35.1096	0.66	-1.13	-0.47	FAD-binding Berberine family protein
16.5.1.1.3.4	secondary metabolism.sulfur-containing.glucosinolates.synthesis.indole.cytochrome P450 monooxygenase	gene27982	2.21846	0.881749	3.93607	-1.33	2.16	0.83	cytochrome P450, family 81, subfamily D, polypeptide 3
16.7	secondary metabolism.wax	gene27297	30.8721	9.27118	24.6754	-1.74	1.41	-0.32	ECERIFERUM 1 (CER1)
16.8.1	secondary metabolism.flavonoids.anthocyanins	gene23717	43.7379	11.2131	35.0468	-1.96	1.64	-0.32	UDP-Glycosyltransferase superfamily protein
16.8.1	secondary metabolism.flavonoids.anthocyanins	gene23721	3.07214	1.05964	2.01649	-1.54	0.93	-0.61	UDP-Glycosyltransferase superfamily protein
16.8.1.21	secondary metabolism.flavonoids.anthocyanins.anthocyanin 5-aromatic acyltransferase	gene9377	26.9148	14.4597	10.025	-0.9	-0.53	-1.42	HXXXD-type acyl-transferase family protein
16.8.1.21	secondary metabolism.flavonoids.anthocyanins.anthocyanin 5-aromatic acyltransferase	gene24691	1.10663	2.01972	0.436512	0.87	-2.21	-1.34	malonyl-CoA:anthocyanidin 5-O-glucoside-6"-O-malonyltransferase
16.8.1.21	secondary metabolism.flavonoids.anthocyanins.anthocyanin 5-aromatic acyltransferase	gene27294	11.5304	19.322	3.98047	0.74	-2.28	-1.53	HXXXD-type acyl-transferase family protein
16.8.1.21	secondary metabolism.flavonoids.anthocyanins.anthocyanin 5-aromatic acyltransferase	gene27295	1.59251	3.28974	0.76437	1.05	-2.11	-1.06	malonyl-CoA:anthocyanidin 5-O-glucoside-6"-O-malonyltransferase
16.8.3	secondary metabolism.flavonoids.dihydroflavonols	gene14640	7.78192	19.8113	5.04461	1.35	-1.97	-0.63	the glycosyltransferase (UGT72B1)
16.8.3	secondary metabolism.flavonoids.dihydroflavonols	gene14645	11.1537	29.4773	5.17681	1.4	-2.51	-1.11	the glycosyltransferase (UGT72B1)
16.8.3	secondary metabolism.flavonoids.dihydroflavonols	gene14646	11.7609	27.351	14.7391	1.22	-0.89	0.33	the glycosyltransferase (UGT72B1)
16.8.3	secondary metabolism.flavonoids.dihydroflavonols	gene15760	44.4296	94.3897	33.2058	1.09	-1.51	-0.42	the glycosyltransferase (UGT72B1)
16.8.3	secondary metabolism.flavonoids.dihydroflavonols	gene23717	43.7379	11.2131	35.0468	-1.96	1.64	-0.32	UDP-Glycosyltransferase superfamily protein
16.8.3	secondary metabolism.flavonoids.dihydroflavonols	gene23721	3.07214	1.05964	2.01649	-1.54	0.93	-0.61	UDP-Glycosyltransferase superfamily protein
16.8.3	secondary metabolism.flavonoids.dihydroflavonols	gene25097	2.39871	9.29468	4.2876	1.95	-1.12	0.84	2-oxoglutarate (2OG) and Fe(II)-dependent oxygenase superfamily protein
16.8.3.3	secondary metabolism.flavonoids.dihydroflavonols.flavonoid 3''-monooxygenase	gene11160	1.79226	0.333791	1.07086	-2.42	1.68	-0.74	Cytochrome P450 71D8
16.8.3.3	secondary metabolism.flavonoids.dihydroflavonols.flavonoid 3''-monooxygenase	gene15791	4.28503	0.58065	3.12406	-2.88	2.43	-0.46	Flavonoid 3'-monooxygenase
16.8.4	secondary metabolism.flavonoids.flavonols	gene6218	0.981567	2.2023	0.814283	1.17	-1.44	-0.27	Zeatin O-xylosyltransferase
16.8.4	secondary metabolism.flavonoids.flavonols	gene23204	2.44517	3.55668	1.3878	0.54	-1.36	-0.82	UDP-Glycosyltransferase superfamily protein
16.8.4	secondary metabolism.flavonoids.flavonols	gene31307	3.20191	2.0604	0	-0.64	-10	-10	2-oxoglutarate (2OG) and Fe(II)-dependent oxygenase superfamily protein
16.8.4.2	secondary metabolism.flavonoids.flavonols.flavonol 3-O-glycosyltransferase	gene6218	0.981567	2.2023	0.814283	1.17	-1.44	-0.27	Zeatin O-xylosyltransferase
16.8.5.1	secondary metabolism.flavonoids.isoflavones.isoflavone reductase	gene29703	0.569875	2.13866	1.47066	1.91	-0.54	1.37	Isoflavone reductase homolog
16.99	secondary metabolism.unspecified	gene24091	16.8777	7.5168	9.81136	-1.17	0.38	-0.78	HXXXD-type acyl-transferase family protein
17.1.1	hormone metabolism.abscisic acid.synthesis-degradation	gene9211	4.90349	8.62536	3.93648	0.81	-1.13	-0.32	UDP-glucosyl transferase 71B6
17.2.1	hormone metabolism.auxin.synthesis-degradation	gene14054	1.96291	3.60369	0.71215	0.88	-2.34	-1.46	UDP-glucosyltransferase 75B1
17.2.1	hormone metabolism.auxin.synthesis-degradation	gene14055	1.08784	2.33131	0.374866	1.1	-2.64	-1.54	UDP-glucosyl transferase 75B2
17.2.1	hormone metabolism.auxin.synthesis-degradation	gene14100	5.91819	9.55994	3.76493	0.69	-1.34	-0.65	UDP-glucosyltransferase 75B1
17.2.1	hormone metabolism.auxin.synthesis-degradation	gene14123	12.8798	18.873	8.53864	0.55	-1.14	-0.59	UDP-glucosyltransferase 75B1
17.2.3	hormone metabolism.auxin.induced-regulated-responsive-activated	gene1648	48.347	21.293	100.333	-1.18	2.24	1.05	Aluminium induced protein with YGL and LRDR motifs
17.2.3	hormone metabolism.auxin.induced-regulated-responsive-activated	gene9481	13.6971	35.6617	22.9244	1.38	-0.64	0.74	Auxin-responsive family protein
17.2.3	hormone metabolism.auxin.induced-regulated-responsive-activated	gene14196	71.5982	86.4308	39.5554	0.27	-1.13	-0.86	NAD(P)-linked oxidoreductase superfamily protein
17.2.3	hormone metabolism.auxin.induced-regulated-responsive-activated	gene14198	12.9329	18.9253	8.0173	0.55	-1.24	-0.69	NAD(P)-linked oxidoreductase superfamily protein
17.2.3	hormone metabolism.auxin.induced-regulated-responsive-activated	gene14243	1.18995	2.13431	0.439112	0.84	-2.28	-1.44	NAD(P)-linked oxidoreductase superfamily protein
17.2.3	hormone metabolism.auxin.induced-regulated-responsive-activated	gene18402	7.99012	1.31347	3.07834	-2.6	1.23	-1.38	SAUR-like auxin-responsive protein family
17.2.3	hormone metabolism.auxin.induced-regulated-responsive-activated	gene18403	18.1167	2.64574	10.4314	-2.78	1.98	-0.8	Auxin-induced protein X10A
17.2.3	hormone metabolism.auxin.induced-regulated-responsive-activated	gene18420	19.708	6.28834	13.7799	-1.65	1.13	-0.52	SAUR-like auxin-responsive protein family
17.2.3	hormone metabolism.auxin.induced-regulated-responsive-activated	New2126	6.47725	3.40944	0	-0.93	-10	-10	SAUR-like auxin-responsive protein family
17.3.1.1.4	hormone metabolism.brassinosteroid.synthesis-degradation.BRs.BR6OX	New7099	2.90296	4.21418	8.87141	0.54	1.07	1.61	brassinosteroid-6-oxidase 1
17.3.1.1.5	hormone metabolism.brassinosteroid.synthesis-degradation.BRs.metabolic regulation	gene20296	22.3158	28.9638	12.6562	0.38	-1.19	-0.82	cytochrome P450, family 72, subfamily A, polypeptide 8
17.3.1.1.99	hormone metabolism.brassinosteroid.synthesis-degradation.BRs.other	New7099	2.90296	4.21418	8.87141	0.54	1.07	1.61	brassinosteroid-6-oxidase 1
17.3.1.2.99	hormone metabolism.brassinosteroid.synthesis-degradation.sterols.other	gene10022	22.6903	52.2301	27.4164	1.2	-0.93	0.27	lanosterol synthase 1
17.3.1.2.99	hormone metabolism.brassinosteroid.synthesis-degradation.sterols.other	gene19066	3.24162	13.4246	2.21774	2.05	-2.6	-0.55	Squalene monooxygenase
17.4.1	hormone metabolism.cytokinin.synthesis-degradation	gene9218	54.2665	27.1789	42.2408	-1	0.64	-0.36	UDP-glucosyl transferase 85A5 (UGT85A5)
17.4.1	hormone metabolism.cytokinin.synthesis-degradation	gene9285	14.8709	9.40118	3.7607	-0.66	-1.32	-1.98	UDP-glucosyl transferase 85A7 (UGT85A7
17.4.1	hormone metabolism.cytokinin.synthesis-degradation	gene23204	2.44517	3.55668	1.3878	0.54	-1.36	-0.82	UDP-Glycosyltransferase superfamily protein
17.4.2	hormone metabolism.cytokinin.signal transduction	gene20673	5.84428	5.85582	13.0967	0	1.16	1.16	histidine kinase 2
17.4.2	hormone metabolism.cytokinin.signal transduction	New5915	5.3691	3.36327	8.41542	-0.67	1.32	0.65	histidine kinase 2 (HK2)
17.5.2	hormone metabolism.ethylene.signal transduction	gene361	4.60803	8.30912	3.40297	0.85	-1.29	-0.44	ethylene responsive element binding factor 2
17.5.2	hormone metabolism.ethylene.signal transduction	gene6845	1.47904	5.85055	2.77931	1.98	-1.07	0.91	Ethylene-responsive transcription factor 2(EREBP-2)
17.5.2	hormone metabolism.ethylene.signal transduction	gene6846	116.702	183.927	75.0347	0.66	-1.29	-0.64	Ethylene-responsive transcription factor 5
17.5.2	hormone metabolism.ethylene.signal transduction	gene29491	9.66586	6.78543	3.10838	-0.51	-1.13	-1.64	Plant protein of unknown function (DUF247)
17.5.3	hormone metabolism.ethylene.induced-regulated-responsive-activated	gene1003	135.505	235.845	90.9215	0.8	-1.38	-0.58	ethylene-responsive nuclear protein / ethylene-regulated nuclear protein (ERT2)
17.6.1	hormone metabolism.gibberelin.synthesis-degradation	gene11645	0.216295	0.929972	0.621834	2.1	-0.58	1.52	SABATH methyltransferase gene family
17.6.1	hormone metabolism.gibberelin.synthesis-degradation	gene28943	60.9932	14.0303	39.8886	-2.12	1.51	-0.61	2-oxoglutarate (2OG) and Fe(II)-dependent oxygenase superfamily protein
17.6.1	hormone metabolism.gibberelin.synthesis-degradation	gene28944	118.203	37.0722	85.715	-1.67	1.21	-0.46	2-oxoglutarate (2OG) and Fe(II)-dependent oxygenase superfamily protein
17.6.1.4	hormone metabolism.gibberelin.synthesis-degradation.ent-kaurenoic acid hydroxylase/oxygenase	gene21872	2.14203	2.66283	0.933883	0.31	-1.51	-1.2	ent-kaurenoic acid hydroxylase (KAO2)
17.6.1.13	hormone metabolism.gibberelin.synthesis-degradation.GA2 oxidase	gene23924	3.74893	5.38489	8.79205	0.52	0.71	1.23	Gibberellin 2-beta-dioxygenase 1
17.6.3	hormone metabolism.gibberelin.induced-regulated-responsive-activated	gene24898	32.5566	1.63097	14.7162	-4.32	3.17	-1.15	GAST1 protein homolog 4
17.6.3	hormone metabolism.gibberelin.induced-regulated-responsive-activated	New6164	81.2649	30.3601	40.5173	-1.42	0.42	-1	GAST1 protein homolog 4
17.7.1.2	hormone metabolism.jasmonate.synthesis-degradation.lipoxygenase	gene32667	145.982	238.637	101.467	0.71	-1.23	-0.52	lipoxygenase 3
17.7.1.2	hormone metabolism.jasmonate.synthesis-degradation.lipoxygenase	gene33026	182.18	283.471	133.096	0.64	-1.09	-0.45	lipoxygenase 3
17.8.1	hormone metabolism.salicylic acid.synthesis-degradation	gene11645	0.216295	0.929972	0.621834	2.1	-0.58	1.52	S-adenosyl-L-methionine-dependent methyltransferases superfamily protein
18.5.2.4	Co-factor and vitamine metabolism.folate & vitamine K.vitamine K.o-Succinyl-BenzoylCoa Synthetase	gene996	10.601	7.65467	15.9344	-0.47	1.06	0.59	chloroplast O-succinylbenzoyl-CoA ligase
18.5.2.4	Co-factor and vitamine metabolism.folate & vitamine K.vitamine K.o-Succinyl-BenzoylCoa Synthetase	gene997	12.1503	8.88612	19.2696	-0.45	1.12	0.67	chloroplast O-succinylbenzoyl-CoA ligase
18.5.2.5	Co-factor and vitamine metabolism.folate & vitamine K.vitamine K.naphthoate synthase	gene20220	9.19437	3.39566	8.52788	-1.44	1.33	-0.11	enoyl-CoA hydratase/isomerase D (ECHID)
18.5.2.8	Co-factor and vitamine metabolism.folate & vitamine K.vitamine K.2-phytyl-1,4-naphthoquinone methyltransferase	gene20107	18.7862	10.015	21.8088	-0.91	1.12	0.22	2-phytyl-1,4-naphthoquinone methyltransferase
18.7	Co-factor and vitamine metabolism.iron-sulphur clusters	gene11945	5.94156	1.9549	5.49636	-1.6	1.49	-0.11	BolA-like family protein
20.1	stress.biotic	gene2669	2.19049	3.64383	1.45102	0.73	-1.33	-0.59	NB-ARC domain-containing disease resistance protein
20.1	stress.biotic	gene2930	17.4804	28.5569	7.77546	0.71	-1.88	-1.17	EP3 chitinase
20.1	stress.biotic	gene5833	0.643058	2.49835	1.45758	1.96	-0.78	1.18	receptor like protein 7 (RLP7)
20.1	stress.biotic	gene6218	0.981567	2.2023	0.814283	1.17	-1.44	-0.27	Zeatin O-xylosyltransferase
20.1	stress.biotic	gene9421	6.48245	17.5498	11.1883	1.44	-0.65	0.79	receptor like protein 33 (RLP33)
20.1	stress.biotic	gene15298	0.233693	0.733976	0.557676	1.65	-0.4	1.25	receptor like protein 6 (RLP)
20.1	stress.biotic	gene20795	1.3263	2.72285	0.749972	1.04	-1.86	-0.82	MLP-like protein 34 (MLP34)
20.1	stress.biotic	gene20796	4.92317	0.421288	1.71084	-3.55	2.02	-1.52	MLP-like protein 43 (MLP43)
20.1	stress.biotic	gene22356	116.535	190.97	70.141	0.71	-1.45	-0.73	acetyl CoA:(Z)-3-hexen-1-ol acetyltransferase
20.1	stress.biotic	gene23050	4.48203	7.93584	3.40888	0.82	-1.22	-0.39	ARM repeat superfamily protein
20.1	stress.biotic	gene23204	2.44517	3.55668	1.3878	0.54	-1.36	-0.82	UDP-Glycosyltransferase superfamily protein
20.1	stress.biotic	gene25582	2.15348	5.80019	2.33334	1.43	-1.31	0.12	Disease resistance protein (CC-NBS-LRR class) family
20.1	stress.biotic	gene26998	3.70964	7.65667	5.56075	1.05	-0.46	0.58	receptor like protein 6 (RLP6)
20.1	stress.biotic	gene30403	32.2744	13.4921	20.6862	-1.26	0.62	-0.64	Polyketide cyclase/dehydrase and lipid transport superfamily protein
20.1	stress.biotic	gene32081	4.73304	9.67279	8.66725	1.03	-0.16	0.87	receptor like protein 6 (RLP6)
20.1	stress.biotic	gene32945	1.86951	3.84396	1.05505	1.04	-1.87	-0.83	glycosyl hydrolase family 81 protein
20.1.3.1	stress.biotic.signalling.MLO-like	gene6440	6.60925	10.9922	4.82546	0.73	-1.19	-0.45	homologs of the barley mildew resistance locus o (MLO) protein
20.1.3.1	stress.biotic.signalling.MLO-like	gene16269	2.02075	0.684947	1.02181	-1.56	0.58	-0.98	homologs of the barley mildew resistance locus o (MLO) protein
20.1.3.1	stress.biotic.signalling.MLO-like	gene30267	3.26511	0.785675	2.12686	-2.06	1.44	-0.62	homologs of the barley mildew resistance locus o (MLO) protein
20.1.4	stress.biotic.kinases	gene9421	6.48245	17.5498	11.1883	1.44	-0.65	0.79	receptor like protein 33 (RLP33)
20.1.4	stress.biotic.kinases	gene15298	0.233693	0.733976	0.557676	1.65	-0.4	1.25	receptor like protein 6 (RLP6)
20.1.4	stress.biotic.kinases	gene32081	4.73304	9.67279	8.66725	1.03	-0.16	0.87	receptor like protein 6 (RLP6)
20.1.7	stress.biotic.PR-proteins	gene2669	2.19049	3.64383	1.45102	0.73	-1.33	-0.59	Disease resistance protein (CC-NBS-LRR class) family
20.1.7	stress.biotic.PR-proteins	gene5833	0.643058	2.49835	1.45758	1.96	-0.78	1.18	receptor like protein 7 (RLP7)
20.1.7	stress.biotic.PR-proteins	gene6886	0.992663	3.54967	2.96318	1.84	-0.26	1.58	Disease resistance-responsive (dirigent-like protein) family protein;
20.1.7	stress.biotic.PR-proteins	gene7243	16.6516	6.50033	13.1864	-1.36	1.02	-0.34	chitinase A (CHIA)
20.1.7	stress.biotic.PR-proteins	gene9421	6.48245	17.5498	11.1883	1.44	-0.65	0.79	receptor like protein 33 (RLP33)
20.1.7	stress.biotic.PR-proteins	gene15298	0.233693	0.733976	0.557676	1.65	-0.4	1.25	receptor like protein 6 (RLP6)
20.1.7	stress.biotic.PR-proteins	gene19174	11.2222	2.11459	7.63942	-2.41	1.85	-0.55	Disease resistance-responsive (dirigent-like protein) family protein
20.1.7	stress.biotic.PR-proteins	gene19787	3.17722	5.73027	2.66501	0.85	-1.1	-0.25	NB-ARC domain-containing disease resistance protein
20.1.7	stress.biotic.PR-proteins	gene21549	0.551765	1.37002	0.215172	1.31	-2.67	-1.36	disease resistance protein (TIR-NBS-LRR class)
20.1.7	stress.biotic.PR-proteins	gene21551	1.30616	2.4147	0.631503	0.89	-1.93	-1.05	disease resistance protein (TIR-NBS-LRR class)
20.1.7	stress.biotic.PR-proteins	gene21720	130.856	19.4893	319.554	-2.75	4.04	1.29	chitinase A (CHIA)
20.1.7	stress.biotic.PR-proteins	gene22535	0.854409	1.9128	0.664698	1.16	-1.52	-0.36	NB-ARC domain-containing disease resistance protein
20.1.7	stress.biotic.PR-proteins	gene26998	3.70964	7.65667	5.56075	1.05	-0.46	0.58	receptor like protein 6 (RLP6)
20.1.7	stress.biotic.PR-proteins	gene28490	4.48875	1.80981	12.0602	-1.31	2.74	1.43	chitinase A (CHIA)
20.1.7	stress.biotic.PR-proteins	gene32081	4.73304	9.67279	8.66725	1.03	-0.16	0.87	receptor like protein 6 (RLP6)
20.2	stress.abiotic	gene16046	0.79805	2.81508	1.23879	1.82	-1.18	0.63	SPX domain gene 3 (SPX3)
20.2	stress.abiotic	gene16047	0.515821	3.87703	0.841606	2.91	-2.2	0.71	SPX domain gene 3 (SPX3)
20.2	stress.abiotic	gene17197	31.873	7.54955	23.4845	-2.08	1.64	-0.44	gamma-glutamyl transpeptidase 2
20.2	stress.abiotic	gene25833	21.5873	84.1848	40.454	1.96	-1.06	0.91	SPX domain gene 2 (SPX2)
20.2	stress.abiotic	gene33200	7.83721	1.9349	5.00845	-2.02	1.37	-0.65	HSP20-like chaperones superfamily protein
20.2.1	stress.abiotic.heat	gene2891	5.64371	18.2791	13.1509	1.7	-0.48	1.22	heat shock protein 70 (HSP70)
20.2.1	stress.abiotic.heat	gene3929	18.1724	28.7365	51.3401	0.66	0.84	1.5	18.5 kDa class I heat shock protein (HSP 18.5)
20.2.1	stress.abiotic.heat	gene3930	21.696	34.3199	61.1221	0.66	0.83	1.49	18.5 kDa class I heat shock protein (HSP 18.5)
20.2.1	stress.abiotic.heat	gene3933	7.55742	12.9077	25.858	0.77	1	1.77	18.5 kDa class I heat shock protein (HSP 18.5)
20.2.1	stress.abiotic.heat	gene11408	17.4554	26.7598	41.9058	0.62	0.65	1.26	Heat shock protein 101
20.2.1	stress.abiotic.heat	gene16607	17.2777	24.4164	10.3984	0.5	-1.23	-0.73	heat shock factor 4 (HSF4)
20.2.1	stress.abiotic.heat	gene19164	14.3638	1.91446	25.3064	-2.91	3.72	0.82	Chaperone DnaJ-domain superfamily protein
20.2.1	stress.abiotic.heat	gene19985	10.8279	9.89861	34.5851	-0.13	1.8	1.68	HSP20-like chaperones superfamily protein
20.2.1	stress.abiotic.heat	gene21597	5.4818	6.48153	12.6823	0.24	0.97	1.21	Heat shock protein 83
20.2.1	stress.abiotic.heat	gene31130	2.87755	0	0.660583	-10	10	-2.12	Chaperone DnaJ-domain superfamily protein
20.2.3	stress.abiotic.drought/salt	gene3749	146.292	64.3932	110.224	-1.18	0.78	-0.41	RESPONSIVE TO DESSICATION 22 (RD22)
20.2.3	stress.abiotic.drought/salt	gene24557	22.5433	12.7134	27.586	-0.83	1.12	0.29	S-adenosyl-L-methionine-dependent methyltransferases superfamily protein
20.2.3	stress.abiotic.drought/salt	New3723	14.4944	9.87451	6.8483	-0.55	-0.53	-1.08	Ankyrin repeat family protein
20.2.4	stress.abiotic.touch/wounding	gene2121	3.11522	5.2164	1.67475	0.74	-1.64	-0.9	Wound-responsive family protein
20.2.99	stress.abiotic.unspecified	gene15774	7.19603	16.6079	6.82501	1.21	-1.28	-0.08	Auxin-binding protein ABP19a precursor
20.2.99	stress.abiotic.unspecified	gene20795	1.3263	2.72285	0.749972	1.04	-1.86	-0.82	MLP-like protein 34 (MLP34)
20.2.99	stress.abiotic.unspecified	gene20796	4.92317	0.421288	1.71084	-3.55	2.02	-1.52	MLP-like protein 43 (MLP43)
20.2.99	stress.abiotic.unspecified	gene25627	846.755	371.344	516.989	-1.19	0.48	-0.71	MLP-like protein 423 (MLP423)
20.2.99	stress.abiotic.unspecified	gene30403	32.2744	13.4921	20.6862	-1.26	0.62	-0.64	Polyketide cyclase/dehydrase and lipid transport superfamily protein
21.1	redox.thioredoxin	gene33006	2.70527	1.1567	3.59767	-1.23	1.64	0.41	thioredoxin family protein
21.2	redox.ascorbate and glutathione	gene4193	41.6506	6.29362	41.1472	-2.73	2.71	-0.02	2-oxoglutarate (2OG) and Fe(II)-dependent oxygenase superfamily protein
21.2	redox.ascorbate and glutathione	gene19292	3.14698	7.75494	3.67115	1.3	-1.08	0.22	2-oxoglutarate (2OG) and Fe(II)-dependent oxygenase superfamily protein
21.2.1.5	redox.ascorbate and glutathione.ascorbate.L-Galactono-1,4-lactone dehydrogenase	gene22966	16.7511	6.93514	18.9591	-1.27	1.45	0.18	L-Galactono-1,4-lactone dehydrogenase
21.2.2	redox.ascorbate and glutathione.glutathione	gene17197	31.873	7.54955	23.4845	-2.08	1.64	-0.44	gamma-glutamyl transpeptidase 2
21.2.2	redox.ascorbate and glutathione.glutathione	gene24003	61.2285	89.8735	4.83525	0.55	-4.22	-3.66	gamma-glutamyl transpeptidase 1
21.2.2	redox.ascorbate and glutathione.glutathione	New3099	52.5976	80.4867	37.5567	0.61	-1.1	-0.49	gamma-glutamyl transpeptidase 1
21.4	redox.glutaredoxins	gene12332	29.9054	60.2146	33.6724	1.01	-0.84	0.17	Thioredoxin superfamily protein
21.6	redox.dismutases and catalases	gene6866	33.2071	13.0931	26.1618	-1.34	1	-0.34	Fe superoxide dismutase 1
22.1.4	polyamine metabolism.synthesis.agmatine deiminase	gene11235	24.9169	36.7441	17.0053	0.56	-1.11	-0.55	EMBRYO DEFECTIVE 1873 (EMB1873)
23.1.1.10	nucleotide metabolism.synthesis.pyrimidine.CTP synthetase	gene280	72.7942	30.4573	51.6798	-1.26	0.76	-0.49	embryo defective 2742 (emb2742)
23.2.1.4	nucleotide metabolism.degradation.pyrimidine.dihydropyrimidinase	gene19710	6.62808	13.9199	6.31944	1.07	-1.14	-0.07	pyrimidine 2 (PYD2)
23.3.1.1	nucleotide metabolism.salvage.phosphoribosyltransferases.aprt	gene6033	20.1801	11.4199	24.4878	-0.82	1.1	0.28	adenine phosphoribosyltransferase (APT)
23.3.2.3	nucleotide metabolism.salvage.nucleoside kinases.thymidine kinase	gene9475	19.2428	7.60371	20.3395	-1.34	1.42	0.08	Thymidine kinase
23.5.4	nucleotide metabolism.deoxynucleotide metabolism.ribonucleoside-diphosphate reductase	gene19521	23.6096	13.5105	36.2906	-0.81	1.43	0.62	Ribonucleoside-diphosphate reductase small chain
23.5.4	nucleotide metabolism.deoxynucleotide metabolism.ribonucleoside-diphosphate reductase	gene31737	14.8192	6.01011	14.3295	-1.3	1.25	-0.05	ribonucleotide reductase 1 (RNR1)
23.5.5	nucleotide metabolism.deoxynucleotide metabolism.dUTP diphosphatase	gene12429	18.8916	7.4441	23.1022	-1.34	1.63	0.29	DUTP-PYROPHOSPHATASE-LIKE 1 (DUT1)
24	Biodegradation of Xenobiotics	gene4143	12.3137	6.60337	13.8262	-0.9	1.07	0.17	carboxyesterase 5 (CXE5)
24	Biodegradation of Xenobiotics	gene21480	5.02763	2.77609	1.72092	-0.86	-0.69	-1.55	glyoxal oxidase-related protein
25	C1-metabolism	gene11645	0.216295	0.929972	0.621834	2.1	-0.58	1.52	S-adenosyl-L-methionine-dependent methyltransferases superfamily protein
26.1	misc.misc2	gene26317	6.57792	4.86658	10.6829	-0.43	1.13	0.7	alpha/beta-Hydrolases superfamily protein
26.1	misc.misc2	gene30027	0.894188	1.92756	3.85542	1.11	1	2.11	alpha/beta-Hydrolases superfamily protein
26.1	misc.misc2	gene30028	2.64537	3.64593	8.58996	0.46	1.24	1.7	alpha/beta-Hydrolases superfamily protein
26.1	misc.misc2	gene32215	11.8461	19.4997	8.44421	0.72	-1.21	-0.49	Aldolase-type TIM barrel family protein
26.2	misc.UDP glucosyl and glucoronyl transferases	gene3872	4.05305	2.16792	6.34271	-0.9	1.55	0.65	UDP-Glycosyltransferase superfamily protein
26.2	misc.UDP glucosyl and glucoronyl transferases	gene6218	0.981567	2.2023	0.814283	1.17	-1.44	-0.27	Zeatin O-xylosyltransferase
26.2	misc.UDP glucosyl and glucoronyl transferases	gene9211	4.90349	8.62536	3.93648	0.81	-1.13	-0.32	UDP-glucosyl transferase 71B6
26.2	misc.UDP glucosyl and glucoronyl transferases	gene9218	54.2665	27.1789	42.2408	-1	0.64	-0.36	UDP-glucosyl transferase 85A5 (UGT85A5)
26.2	misc.UDP glucosyl and glucoronyl transferases	gene9285	14.8709	9.40118	3.7607	-0.66	-1.32	-1.98	UDP-glucosyl transferase 85A7 (UGT85A7)
26.2	misc.UDP glucosyl and glucoronyl transferases	gene14054	1.96291	3.60369	0.71215	0.88	-2.34	-1.46	UDP-glucose:indole-3-acetate beta-D-glucosyltransferase
26.2	misc.UDP glucosyl and glucoronyl transferases	gene14055	1.08784	2.33131	0.374866	1.1	-2.64	-1.54	UDP-glucosyl transferase 75B2
26.2	misc.UDP glucosyl and glucoronyl transferases	gene14100	5.91819	9.55994	3.76493	0.69	-1.34	-0.65	UDP-glucose:indole-3-acetate beta-D-glucosyltransferase
26.2	misc.UDP glucosyl and glucoronyl transferases	gene14123	12.8798	18.873	8.53864	0.55	-1.14	-0.59	UDP-glucose:indole-3-acetate beta-D-glucosyltransferase
26.2	misc.UDP glucosyl and glucoronyl transferases	gene16637	37.5136	39.1199	16.7898	0.06	-1.22	-1.16	galacturonosyltransferase-like 2
26.2	misc.UDP glucosyl and glucoronyl transferases	gene22144	0.584599	1.80502	0.675523	1.63	-1.42	0.21	alpha 1,4-glycosyltransferase family protein
26.2	misc.UDP glucosyl and glucoronyl transferases	gene23204	2.44517	3.55668	1.3878	0.54	-1.36	-0.82	UDP-Glycosyltransferase superfamily protein
26.2	misc.UDP glucosyl and glucoronyl transferases	gene23717	43.7379	11.2131	35.0468	-1.96	1.64	-0.32	UDP-Glycosyltransferase superfamily protein
26.2	misc.UDP glucosyl and glucoronyl transferases	gene23721	3.07214	1.05964	2.01649	-1.54	0.93	-0.61	UDP-Glycosyltransferase superfamily protein
26.2	misc.UDP glucosyl and glucoronyl transferases	New1180	9.72175	20.7578	18.3985	1.09	-0.17	0.92	indole-3-acetate beta-D-glucosyltransferase
26.3	misc.gluco-, galacto- and mannosidases	gene293	78.7369	23.4072	69.1378	-1.75	1.56	-0.19	beta glucosidase 15
26.3	misc.gluco-, galacto- and mannosidases	gene23659	1.02491	0.385887	1.21922	-1.41	1.66	0.25	beta-glucosidase 45
26.3	misc.gluco-, galacto- and mannosidases	New4908	12.0653	6.22832	12.6218	-0.95	1.02	0.07	beta glucosidase 17 (BGLU17)
26.3.2	misc.gluco-, galacto- and mannosidases.beta-galactosidase	gene17129	2.1522	0.727088	2.10564	-1.57	1.53	-0.03	beta-galactosidase 8
26.3.4	misc.gluco-, galacto- and mannosidases.endoglucanase	gene17981	4.64076	2.02456	5.54445	-1.2	1.45	0.26	glycosyl hydrolase 9A3
26.3.4	misc.gluco-, galacto- and mannosidases.endoglucanase	gene20775	41.4014	12.0993	40.4634	-1.77	1.74	-0.03	endo-1,4-beta-glucanase/glycosyl hydrolase 9B6
26.3.4	misc.gluco-, galacto- and mannosidases.endoglucanase	gene21474	13.1278	5.45775	12.682	-1.27	1.22	-0.05	Endoglucanase 19 precursor/cellulase 2
26.3.4	misc.gluco-, galacto- and mannosidases.endoglucanase	gene21563	277.118	140.245	287.454	-0.98	1.04	0.05	glycosyl hydrolase 9C2 (GH9C2)
26.3.4	misc.gluco-, galacto- and mannosidases.endoglucanase	gene28522	11.4192	1.55658	8.21338	-2.88	2.4	-0.48	glycosyl hydrolase 9B13 (GH9B13)
26.4	misc.beta 1,3 glucan hydrolases	gene30052	4.96721	1.0559	3.4153	-2.23	1.69	-0.54	Carbohydrate-binding X8 domain superfamily protein
26.4.1	misc.beta 1,3 glucan hydrolases.glucan endo-1,3-beta-glucosidase	gene5308	8.39512	22.4531	14.2752	1.42	-0.65	0.77	beta-1,3-glucanase 2
26.6	misc.O-methyl transferases	gene9739	30.5531	4.80388	20.8301	-2.67	2.12	-0.55	O-methyltransferase family protein
26.6	misc.O-methyl transferases	gene23631	0.81148	12.0788	7.48372	3.9	-0.69	3.21	protein arginine methyltransferase 6
26.6	misc.O-methyl transferases	gene32139	0	7.53358	2.95054	10	-1.35	10	Tetrapyrrole (Corrin/Porphyrin) Methylases
26.7	misc.oxidases - copper, flavone etc	gene8266	7.95056	16.414	8.4373	1.05	-0.96	0.09	Zinc-binding dehydrogenase family protein
26.7	misc.oxidases - copper, flavone etc	gene15130	109.152	57.4751	143.812	-0.93	1.32	0.4	Copper amine oxidase family protein
26.7	misc.oxidases - copper, flavone etc	gene15633	8.8975	13.851	6.67929	0.64	-1.05	-0.41	Oxidoreductase, zinc-binding dehydrogenase family protein
26.7	misc.oxidases - copper, flavone etc	gene17317	9.22419	21.5865	8.02824	1.23	-1.43	-0.2	FAD/NAD(P)-binding oxidoreductase family protein
26.7	misc.oxidases - copper, flavone etc	gene18896	5.15427	1.96427	6.05492	-1.39	1.62	0.23	Flavin-binding monooxygenase family protein
26.7	misc.oxidases - copper, flavone etc	gene28026	18.3674	8.16794	15.4275	-1.17	0.92	-0.25	SKU5 similar 4 (sks4)
26.8	misc.nitrilases, *nitrile lyases, berberine bridge enzymes, reticuline oxidases, troponine reductases	gene3898	34.8417	9.13422	31.3003	-1.93	1.78	-0.15	NAD(P)-binding Rossmann-fold superfamily protein
26.8	misc.nitrilases, *nitrile lyases, berberine bridge enzymes, reticuline oxidases, troponine reductases	gene19763	0.851993	0.288528	0.55466	-1.56	0.94	-0.62	Glucose-methanol-choline (GMC) oxidoreductase family protein
26.8	misc.nitrilases, *nitrile lyases, berberine bridge enzymes, reticuline oxidases, troponine reductases	gene28701	34.6515	53.5759	25.2234	0.63	-1.09	-0.46	FAD-binding Berberine family protein
26.8	misc.nitrilases, *nitrile lyases, berberine bridge enzymes, reticuline oxidases, troponine reductases	gene32207	48.6716	76.8544	35.1096	0.66	-1.13	-0.47	FAD-binding Berberine family protein
26.9	misc.glutathione S transferases	gene11489	3.49523	5.72307	1.13847	0.71	-2.33	-1.62	Lignin-forming anionic peroxidase precursor
26.9	misc.glutathione S transferases	gene22048	11.8668	37.5082	11.4691	1.66	-1.71	-0.05	glutathione S-transferase tau 7
26.9	misc.glutathione S transferases	gene22051	43.5328	74.2745	32.3793	0.77	-1.2	-0.43	glutathione S-transferase tau 7
26.1	misc.cytochrome P450	gene1107	20.8115	36.5888	15.0328	0.81	-1.28	-0.47	cytochrome P450, family 716
26.1	misc.cytochrome P450	gene7089	12.8995	25.0456	17.1859	0.96	-0.54	0.41	cytochrome P450, family 704, subfamily A, polypeptide 1
26.1	misc.cytochrome P450	gene10698	2.70779	0.422943	2.78719	-2.68	2.72	0.04	Cytochrome P450 71A9
26.1	misc.cytochrome P450	gene10705	10.1036	3.09625	8.59531	-1.71	1.47	-0.23	cytochrome P450, family 71, subfamily A, polypeptide 22
26.1	misc.cytochrome P450	gene11160	1.79226	0.333791	1.07086	-2.42	1.68	-0.74	Cytochrome P450 71D8
26.1	misc.cytochrome P450	gene12220	14.5068	29.0059	14.9181	1	-0.96	0.04	cytochrome P450, family 707, subfamily A, polypeptide 1
26.1	misc.cytochrome P450	gene12491	0.815955	1.57385	0.470667	0.95	-1.74	-0.79	Cytochrome P450 82A3
26.1	misc.cytochrome P450	gene12497	1.59435	0.313842	1.4463	-2.34	2.2	-0.14	cytochrome P450, family 82, subfamily C, polypeptide 2
26.1	misc.cytochrome P450	gene20038	1.82566	2.74751	0.506852	0.59	-2.44	-1.85	cytochrome P450, family 71, subfamily B, polypeptide 36
26.1	misc.cytochrome P450	gene20296	22.3158	28.9638	12.6562	0.38	-1.19	-0.82	Cytochrome P450, family 72, subfamily A, polypeptide 8
26.1	misc.cytochrome P450	gene20553	1.23518	8.22699	4.46057	2.74	-0.88	1.85	cytochrome P450 CYP78A5 monooxygenase
26.1	misc.cytochrome P450	gene23377	2.46019	0.642654	2.55474	-1.94	1.99	0.05	Cytochrome P450 76A1
26.1	misc.cytochrome P450	gene23943	3.65003	7.78954	2.17055	1.09	-1.84	-0.75	cytochrome P450, family 72, subfamily A, polypeptide 15(CYP72A15)
26.1	misc.cytochrome P450	gene24937	28.5312	51.8642	21.6106	0.86	-1.26	-0.4	member of CYP716A
26.1	misc.cytochrome P450	gene27982	2.21846	0.881749	3.93607	-1.33	2.16	0.83	member of CYP81D
26.1	misc.cytochrome P450	New1177	10.6652	13.4243	5.60379	0.33	-1.26	-0.93	cytochrome P450, family 72, subfamily A, polypeptide 15
26.12	misc.peroxidases	gene7752	163.085	74.6672	113.203	-1.13	0.6	-0.53	Peroxidase superfamily protein
26.12	misc.peroxidases	gene11489	3.49523	5.72307	1.13847	0.71	-2.33	-1.62	Lignin-forming anionic peroxidase precursor
26.12	misc.peroxidases	gene12109	9.595	3.56056	5.91877	-1.43	0.73	-0.7	Peroxidase superfamily protein
26.12	misc.peroxidases	gene22615	10.2771	22.9231	8.84039	1.16	-1.37	-0.22	Cationic peroxidase 1 precursor
26.13	misc.acid and other phosphatases	gene2740	15.9492	42.0129	16.8149	1.4	-1.32	0.08	phosphate starvation-induced gene 2 (PS2)
26.13	misc.acid and other phosphatases	gene11700	2.50281	27.5178	8.13288	3.46	-1.76	1.7	purple acid phosphatase 17 (PAP17)
26.13	misc.acid and other phosphatases	gene11701	4.53334	16.9006	7.60016	1.9	-1.15	0.75	purple acid phosphatase 3 (PAP3)
26.13	misc.acid and other phosphatases	gene12635	1.27757	0.223849	2.05468	-2.51	3.2	0.69	Purple acid phosphatase precursor
26.13	misc.acid and other phosphatases	gene18258	8.37136	4.03132	7.92227	-1.05	0.97	-0.08	purple acid phosphatase 15 (PAP15)
26.13	misc.acid and other phosphatases	gene26026	1.14825	0.272004	1.39584	-2.08	2.36	0.28	HAD superfamily, subfamily IIIB acid phosphatase
26.13	misc.acid and other phosphatases	gene26419	2.0861	5.60356	3.40585	1.43	-0.72	0.71	Purple acid phosphatase precursor
26.13	misc.acid and other phosphatases	gene28951	4.45264	17.7431	7.29084	1.99	-1.28	0.71	purple acid phosphatase 3 (PAP3)
26.13	misc.acid and other phosphatases	gene28952	20.136	85.6525	40.9991	2.09	-1.06	1.03	purple acid phosphatase 3 (PAP3)
26.13	misc.acid and other phosphatases	gene29581	1.99877	25.0862	8.4619	3.65	-1.57	2.08	purple acid phosphatase 3
26.16	misc.myrosinases-lectin-jacalin	gene1967	13.1811	24.521	7.67834	0.9	-1.68	-0.78	lectin protein kinase family protein
26.16	misc.myrosinases-lectin-jacalin	gene23776	13.5784	4.38337	18.864	-1.63	2.11	0.47	curculin-like (mannose-binding) lectin family protein
26.16	misc.myrosinases-lectin-jacalin	gene25695	10.5081	17.7517	8.15803	0.76	-1.12	-0.37	receptor-like protein kinase 4
26.17	misc.dynamin	gene593	389.129	630.215	275.354	0.7	-1.19	-0.5	Dynamin related protein 4C (DRP4C)
26.18	misc.invertase/pectin methylesterase inhibitor family protein	gene7056	32.0559	13.5059	21.9091	-1.25	0.7	-0.55	Plant invertase/pectin methylesterase inhibitor superfamily protein
26.19	misc.plastocyanin-like	gene19447	35.0311	14.2058	27.9166	-1.3	0.97	-0.33	Basic blue protein (Cusacyanin) (Plantacyanin) (CBP)
26.19	misc.plastocyanin-like	gene27007	2.59996	8.08952	4.54726	1.64	-0.83	0.81	plastocyanin-like domain-containing protein
26.21	misc.protease inhibitor/seed storage/lipid transfer protein (LTP) family protein	gene24601	21.23	6.60762	14.4619	-1.68	1.13	-0.55	Bifunctional inhibitor/lipid-transfer protein/seed storage 2S albumin superfamily protein
26.24	misc.GCN5-related N-acetyltransferase	gene29023	3.05505	5.4384	1.88617	0.83	-1.53	-0.7	Acyl-CoA N-acyltransferases (NAT) superfamily protein
26.28	misc.GDSL-motif lipase	gene364	12.9611	5.04218	8.91301	-1.36	0.82	-0.54	GDSL-like Lipase/Acylhydrolase superfamily protein
26.28	misc.GDSL-motif lipase	gene4801	70.2983	34.3478	51.0337	-1.03	0.57	-0.46	GDSL-like Lipase/Acylhydrolase superfamily protein
26.28	misc.GDSL-motif lipase	gene18189	19.0679	26.4525	12.7268	0.47	-1.06	-0.58	GDSL-like Lipase/Acylhydrolase superfamily protein
26.31	misc.zinc finger	gene31744	6.37572	3.17809	2.7785	-1	-0.19	-1.2	DHHC-type zinc finger family protein
27.1	RNA.processing	gene11777	1.06824	1.01303	0.173415	-0.08	-2.55	-2.62	Tetratricopeptide repeat (TPR)-like superfamily protein
27.1	RNA.processing	gene18424	11.5773	6.60111	13.2814	-0.81	1.01	0.2	ribosome-binding factor A family protein
27.1.1	RNA.processing.splicing	gene28279	25.7027	34.8067	10.3952	0.44	-1.74	-1.31	SER/ARG-rich protein 34A (SRp34a)
27.1.1	RNA.processing.splicing	New1982	9.0987	4.2386	10.9505	-1.1	1.37	0.27	Maturase K (Intron maturase)
27.1.1	RNA.processing.splicing	New4330	3.94089	2.82402	9.54897	-0.48	1.76	1.28	Maturase K (Intron maturase)
27.1.2	RNA.processing.RNA helicase	gene11261	13.8545	5.74056	13.8941	-1.27	1.28	0	Replication factor-A protein 1-related
27.1.2	RNA.processing.RNA helicase	gene23047	14.4867	15.4641	7.54952	0.09	-1.03	-0.94	P-loop containing nucleoside triphosphate hydrolases superfamily protein
27.1.19	RNA.processing.ribonucleases	gene29239	44.5057	67.4282	27.9366	0.6	-1.27	-0.67	Polynucleotidyl transferase, ribonuclease H-like superfamily protein
27.1.19	RNA.processing.ribonucleases	gene31149	5.27684	38.336	3.02331	2.86	-3.66	-0.8	Polynucleotidyl transferase, ribonuclease H-like superfamily protein
27.1.19	RNA.processing.ribonucleases	gene31667	94.5751	116.286	51.897	0.3	-1.16	-0.87	Polynucleotidyl transferase, ribonuclease H-like superfamily protein
27.2	RNA.transcription	gene20712	2.24612	5.04606	3.10104	1.17	-0.7	0.47	RNA-dependent RNA polymerase
27.2	RNA.transcription	gene26416	5.95044	16.5341	0	1.47	-10	-10	Transcription initiation factor IIF, beta subunit
27.2	RNA.transcription	gene28818	0.0647767	0.669145	1.77998	3.37	1.41	4.78	plastid transcriptionally active 17 (PTAC17)
27.2	RNA.transcription	gene29007	1.92599	4.01056	1.39158	1.06	-1.53	-0.47	RNA-dependent RNA polymerase family protein
27.2	RNA.transcription	New1795	2.80425	1.82879	4.83088	-0.62	1.4	0.78	DNA-directed RNA polymerase alpha chain
27.3.3	RNA.regulation of transcription.AP2/EREBP, APETALA2/Ethylene-responsive element binding protein family	gene1829	8.0011	4.36657	16.2597	-0.87	1.9	1.02	AP2/B3 transcription factor family protein
27.3.3	RNA.regulation of transcription.AP2/EREBP, APETALA2/Ethylene-responsive element binding protein family	gene7150	2.12107	46.6874	28.2866	4.46	-0.72	3.74	Integrase-type DNA-binding superfamily protein
27.3.5	RNA.regulation of transcription.ARR	gene12141	5.73734	4.91954	10.2215	-0.22	1.06	0.83	response regulator 3 (ARR3)
27.3.5	RNA.regulation of transcription.ARR	gene24856	16.5124	7.88024	27.0639	-1.07	1.78	0.71	response regulator ARR9
27.3.6	RNA.regulation of transcription.bHLH,Basic Helix-Loop-Helix family	gene8162	12.4422	3.70562	8.47731	-1.75	1.19	-0.55	basic helix-loop-helix (bHLH) DNA-binding family protein
27.3.6	RNA.regulation of transcription.bHLH,Basic Helix-Loop-Helix family	gene21946	8.85309	3.46606	9.13478	-1.35	1.4	0.05	basic helix-loop-helix (bHLH) DNA-binding superfamily protein
27.3.6	RNA.regulation of transcription.bHLH,Basic Helix-Loop-Helix family	gene24848	5.60212	14.159	18.7421	1.34	0.4	1.74	BHLH039
27.3.6	RNA.regulation of transcription.bHLH,Basic Helix-Loop-Helix family	gene26790	3.32812	14.1705	15.881	2.09	0.16	2.25	BHLH039
27.3.6	RNA.regulation of transcription.bHLH,Basic Helix-Loop-Helix family	gene28181	2.67548	0.854489	0.381683	-1.65	-1.16	-2.81	basic helix-loop-helix (bHLH) DNA-binding superfamily protein
27.3.6	RNA.regulation of transcription.bHLH,Basic Helix-Loop-Helix family	gene28659	4.33471	4.67321	1.15736	0.11	-2.01	-1.91	beta HLH protein 93 (bHLH093)
27.3.6	RNA.regulation of transcription.bHLH,Basic Helix-Loop-Helix family	gene29775	10.0306	11.2828	4.46489	0.17	-1.34	-1.17	basic helix-loop-helix (bHLH) DNA-binding superfamily protein
27.3.8	RNA.regulation of transcription.C2C2(Zn) DOF zinc finger family	gene28645	4	4.37865	0.43065	0.13	-3.35	-3.22	Dof-type zinc finger domain-containing protein
27.3.11	RNA.regulation of transcription.C2H2 zinc finger family	gene4019	44.9533	122.368	38.0119	1.44	-1.69	-0.24	C2H2-type zinc finger family protein
27.3.11	RNA.regulation of transcription.C2H2 zinc finger family	gene18518	74.1567	135.968	46.4533	0.87	-1.55	-0.67	Cys2/His2-type zinc-finger protein
27.3.11	RNA.regulation of transcription.C2H2 zinc finger family	gene23441	188.835	303.856	128.183	0.69	-1.25	-0.56	A20/AN1-like zinc finger family protein
27.3.11	RNA.regulation of transcription.C2H2 zinc finger family	gene26455	8.26652	0.610939	12.5627	-3.76	4.36	0.6	zinc finger protein-related
27.3.21	RNA.regulation of transcription.GRAS transcription factor family	gene32759	2.28382	4.7365	1.91698	1.05	-1.3	-0.25	GRAS family of transcription factors
27.3.22	RNA.regulation of transcription.HB,Homeobox transcription factor family	gene12358	5.99516	2.26519	7.08497	-1.4	1.65	0.24	Homeodomain-like
27.3.23	RNA.regulation of transcription.HSF,Heat-shock transcription factor family	gene17682	13.4019	8.76308	20.2958	-0.61	1.21	0.6	heat shock transcription factor A6B (HSFA6B)
27.3.23	RNA.regulation of transcription.HSF,Heat-shock transcription factor family	gene17684	9.58463	6.32211	13.4267	-0.6	1.09	0.49	heat shock transcription factor A6B (HSFA6B)
27.3.23	RNA.regulation of transcription.HSF,Heat-shock transcription factor family	gene30706	3.26649	3.22607	0.133367	-0.02	-4.6	-4.61	Heat Stress Transcription Factor (Hsf) family
27.3.25	RNA.regulation of transcription.MYB domain transcription factor family	gene13050	20.1523	31.0562	12.4824	0.62	-1.31	-0.69	R2R3 factor MYB gene family
27.3.25	RNA.regulation of transcription.MYB domain transcription factor family	gene15563	23.8521	35.4009	12.8753	0.57	-1.46	-0.89	myb domain protein 3 (MYB3)
27.3.25	RNA.regulation of transcription.MYB domain transcription factor family	gene16815	0.537015	0.894897	0.116453	0.74	-2.94	-2.21	myb domain protein 84 (MYB84)
27.3.25	RNA.regulation of transcription.MYB domain transcription factor family	gene17824	1.3847	3.25181	0.54521	1.23	-2.58	-1.34	myb domain protein 78 (MYB78)
27.3.25	RNA.regulation of transcription.MYB domain transcription factor family	gene29037	18.7049	31.3178	11.876	0.74	-1.4	-0.66	TRANSPARENT TESTA 2 (TT2)
27.3.25	RNA.regulation of transcription.MYB domain transcription factor family	gene32899	1.34316	0.816125	0	-0.72	-10	-10	myb domain protein 55 (MYB55);
27.3.26	RNA.regulation of transcription.MYB-related transcription factor family	gene15512	10.2698	19.2091	7.06589	0.9	-1.44	-0.54	TRIPTYCHON (TRY)
27.3.27	RNA.regulation of transcription.NAC domain transcription factor family	gene3220	19.0557	42.3551	16.7847	1.15	-1.34	-0.18	NAC domain containing protein 61 (NAC061)
27.3.32	RNA.regulation of transcription.WRKY domain transcription factor family	gene1197	57.1924	96.5162	45.0387	0.75	-1.1	-0.34	transcription factor WRKY6
27.3.32	RNA.regulation of transcription.WRKY domain transcription factor family	gene12001	4.07571	11.5806	5.99641	1.51	-0.95	0.56	WRKY DNA-binding protein
27.3.32	RNA.regulation of transcription.WRKY domain transcription factor family	gene12498	5.58236	14.3767	9.23025	1.36	-0.64	0.73	WRKY DNA-binding protein
27.3.32	RNA.regulation of transcription.WRKY domain transcription factor family	gene16030	43.1909	69.0861	31.586	0.68	-1.13	-0.45	WRKY53
27.3.32	RNA.regulation of transcription.WRKY domain transcription factor family	gene22288	7.22389	11.1885	1.35184	0.63	-3.05	-2.42	WRKY DNA-binding protein 70 (WRKY70)
27.3.32	RNA.regulation of transcription.WRKY domain transcription factor family	gene22314	51.4693	112.733	58.7488	1.13	-0.94	0.19	WRKY DNA-binding protein 70 (WRKY70)
27.3.32	RNA.regulation of transcription.WRKY domain transcription factor family	gene24053	21.931	34.4364	15.8478	0.65	-1.12	-0.47	WRKY transcription factors
27.3.32	RNA.regulation of transcription.WRKY domain transcription factor family	gene28216	1.69724	4.21643	3.20303	1.31	-0.4	0.92	WRKY48
27.3.32	RNA.regulation of transcription.WRKY domain transcription factor family	gene28217	1.01006	4.12394	2.64391	2.03	-0.64	1.39	WRKY48
27.3.40	RNA.regulation of transcription.Aux/IAA family	gene16778	36.8152	15.6285	27.3207	-1.24	0.81	-0.43	auxin (indole-3-acetic acid) induced gene; indole-3-acetic acid inducible 9 (IAA9)
27.3.44	RNA.regulation of transcription.Chromatin Remodeling Factors	gene1176	13.7681	6.05139	11.3081	-1.19	0.9	-0.28	EARLY BOLTING IN SHORT DAYS (EBS)
27.3.46	RNA.regulation of transcription.DNA methyltransferases	gene7739	11.1522	4.82776	10.2991	-1.21	1.09	-0.11	chromomethylase 2
27.3.62	RNA.regulation of transcription.Nucleosome/chromatin assembly factor group	gene13933	22.0697	9.23283	23.2097	-1.26	1.33	0.07	HMGB6
27.3.67	RNA.regulation of transcription.putative transcription regulator	gene18511	3.7745	6.98043	2.82566	0.89	-1.3	-0.42	Transcription factor IIIC, subunit 5
27.3.67	RNA.regulation of transcription.putative transcription regulator	gene24785	12.8953	7.13496	19.2395	-0.85	1.43	0.58	GATA type zinc finger transcription factor family protein
27.3.67	RNA.regulation of transcription.putative transcription regulator	gene31872	4.67107	3.98189	0.538541	-0.23	-2.89	-3.12	GATA type zinc finger transcription factor family protein
27.3.67	RNA.regulation of transcription.putative transcription regulator	gene32246	1.78135	0	6.34862	-10	10	1.83	unknown protein
27.3.71	RNA.regulation of transcription.SNF7	gene6007	4.49988	14.4222	0.794749	1.68	-4.18	-2.5	VPS24.1
27.3.73	RNA.regulation of transcription.Zn-finger(CCHC)	gene21093	4.42456	1.69864	4.97724	-1.38	1.55	0.17	zinc knuckle (CCHC-type) family protein
27.3.99	RNA.regulation of transcription.unclassified	gene336	49.6507	22.1132	44.3033	-1.17	1	-0.16	Plastid-specific 30S ribosomal protein 2, chloroplast precursor (PSRP-2)
27.3.99	RNA.regulation of transcription.unclassified	gene6376	1.25906	2.12222	0.806387	0.75	-1.4	-0.64	exocyst subunit exo70 family protein H2 (EXO70H2)
27.3.99	RNA.regulation of transcription.unclassified	gene9595	1.32873	0.512848	1.6408	-1.37	1.68	0.3	Cell differentiation, Rcd1-like
27.3.99	RNA.regulation of transcription.unclassified	gene11258	2.54026	4.92482	2.17109	0.96	-1.18	-0.23	exocyst subunit exo70 family protein E2 (EXO70E2)
27.3.99	RNA.regulation of transcription.unclassified	gene13406	17.7525	5.15178	14.4638	-1.78	1.49	-0.3	Eukaryotic aspartyl protease family protein
27.3.99	RNA.regulation of transcription.unclassified	gene13411	9.37786	5.01919	14.0261	-0.9	1.48	0.58	Eukaryotic aspartyl protease family protein
27.3.99	RNA.regulation of transcription.unclassified	gene22802	2.04863	1.77003	0.00894033	-0.21	-7.63	-7.84	BRCT domain-containing DNA repair protein
27.3.99	RNA.regulation of transcription.unclassified	gene23441	188.835	303.856	128.183	0.69	-1.25	-0.56	A20/AN1-like zinc finger family protein
27.3.99	RNA.regulation of transcription.unclassified	gene30655	0.410121	1.56109	0.617403	1.93	-1.34	0.59	Zinc finger C-x8-C-x5-C-x3-H type family protein
27.3.99	RNA.regulation of transcription.unclassified	New4656	1.87688	0.494394	1.82531	-1.92	1.88	-0.04	29 kDa ribonucleoprotein A, chloroplast precursor (CP29A)
27.4	RNA.RNA binding	New4656	1.87688	0.494394	1.82531	-1.92	1.88	-0.04	29 kDa ribonucleoprotein A, chloroplast precursor (CP29A)
28.1	DNA.synthesis/chromatin structure	gene1841	3.84723	0.953983	2.75087	-2.01	1.53	-0.48	MINICHROMOSOME MAINTENANCE 5 (MCM5)
28.1	DNA.synthesis/chromatin structure	gene566	6.1955	2.7129	7.49533	-1.19	1.47	0.27	5'-3' exonuclease family protein
28.1	DNA.synthesis/chromatin structure	gene11261	13.8545	5.74056	13.8941	-1.27	1.28	0	RPA70-kDa subunit B (RPA70B)
28.1	DNA.synthesis/chromatin structure	gene17860	7.26063	2.67059	5.48503	-1.44	1.04	-0.4	minichromosome maintenance (MCM2/3/5) family protein
28.1	DNA.synthesis/chromatin structure	gene20495	4.39061	1.4977	4.94069	-1.55	1.72	0.17	Origin Recognition Complex subunit 6
28.1	DNA.synthesis/chromatin structure	gene22882	0.654154	0.810675	0.291037	0.31	-1.48	-1.17	RNA-directed DNA polymerase (reverse transcriptase)
28.1	DNA.synthesis/chromatin structure	gene30080	5.40286	4.6911	11.5413	-0.2	1.3	1.1	TRF-like 8 (TRFL8)
28.1.3.2.1	DNA.synthesis/chromatin structure.histone.core.H2A	gene3560	5.2885	1.438	4.58597	-1.88	1.67	-0.21	Histone superfamily protein
28.1.3.2.1	DNA.synthesis/chromatin structure.histone.core.H2A	gene4028	297.92	140.267	275.875	-1.09	0.98	-0.11	Probable histone H2A.6
28.1.3.2.1	DNA.synthesis/chromatin structure.histone.core.H2A	gene4833	85.191	22.1375	70.8618	-1.94	1.68	-0.27	histone H2A 7 (HTA7)
28.1.3.2.1	DNA.synthesis/chromatin structure.histone.core.H2A	gene17812	132.826	38.6274	122.321	-1.78	1.66	-0.12	Histone H2AX
28.1.3.2.1	DNA.synthesis/chromatin structure.histone.core.H2A	gene23989	59.1334	28.1697	51.9903	-1.07	0.88	-0.19	Histone superfamily protein
28.1.3.2.2	DNA.synthesis/chromatin structure.histone.core.H2B	gene3560	5.2885	1.438	4.58597	-1.88	1.67	-0.21	Histone superfamily protein
28.1.3.2.2	DNA.synthesis/chromatin structure.histone.core.H2B	gene23989	59.1334	28.1697	51.9903	-1.07	0.88	-0.19	Histone superfamily protein
28.1.3.2.3	DNA.synthesis/chromatin structure.histone.core.H3	gene150	46.0994	14.9175	39.8396	-1.63	1.42	-0.21	Histone superfamily protein
28.1.3.2.3	DNA.synthesis/chromatin structure.histone.core.H3	gene5479	35.7157	17.5559	34.3059	-1.02	0.97	-0.06	Histone superfamily protein
28.1.3.2.3	DNA.synthesis/chromatin structure.histone.core.H3	gene5482	81.4659	25.8493	70.1599	-1.66	1.44	-0.22	Histone superfamily protein
28.1.3.2.3	DNA.synthesis/chromatin structure.histone.core.H3	gene28187	10.9832	3.1536	8.01918	-1.8	1.35	-0.45	Histone superfamily protein
28.1.3.2.3	DNA.synthesis/chromatin structure.histone.core.H3	gene28188	15.1349	3.86554	11.4416	-1.97	1.57	-0.4	Histone superfamily protein
28.1.3.2.4	DNA.synthesis/chromatin structure.histone.core.H4	gene4090	275.276	103.815	222.228	-1.41	1.1	-0.31	Histone superfamily protein
28.1.3.2.4	DNA.synthesis/chromatin structure.histone.core.H4	gene6311	84.9568	33.1463	75.5951	-1.36	1.19	-0.17	Histone superfamily protein
28.2	DNA.repair	gene158	48.7896	24.1578	39.2495	-1.01	0.7	-0.31	Leucine-rich repeat (LRR) family protein
28.2	DNA.repair	gene21605	8.51145	23.0845	12.1349	1.44	-0.93	0.51	Heavy metal transport/detoxification superfamily protein
28.99	DNA.unspecified	New3173	1.38636	1.78746	0	0.37	-10	-10	Putative AC transposase (ORFA)
29.1.40	protein.aa activation.bifunctional aminoacyl-tRNA synthetase	gene5488	0.471396	0.915683	2.08473	0.96	1.19	2.14	Class II aaRS and biotin synthetases superfamily protein
29.2.1.1.1.1.3	protein.synthesis.ribosomal protein.prokaryotic.chloroplast.30S subunit.S3	New1756	3.21828	1.89539	5.63677	-0.76	1.57	0.81	Chloroplast 30S ribosomal protein S3
29.2.1.1.1.1.83	protein.synthesis.ribosomal protein.prokaryotic.chloroplast.30S subunit.PSRP3	New1666	1.8872	0.605409	2.06421	-1.64	1.77	0.13	Plastid-specific 30S ribosomal protein 3, chloroplast precursor (PSRP-3)
29.2.1.1.1.2.2	protein.synthesis.ribosomal protein.prokaryotic.chloroplast.50S subunit.L2	New1761	2.19792	1.52187	5.40451	-0.53	1.83	1.3	Chloroplast 50S ribosomal protein L2
29.2.1.1.1.2.2	protein.synthesis.ribosomal protein.prokaryotic.chloroplast.50S subunit.L2	New1793	3.80228	2.53168	9.30102	-0.59	1.88	1.29	Chloroplast 50S ribosomal protein L2
29.2.1.1.1.2.9	protein.synthesis.ribosomal protein.prokaryotic.chloroplast.50S subunit.L9	gene32654	7.89545	11.5908	2.38091	0.55	-2.28	-1.73	Plastid ribosomal protein CL9; ribosomal protein L9 (RPL9)
29.2.1.1.1.2.34	protein.synthesis.ribosomal protein.prokaryotic.chloroplast.50S subunit.L34	gene393	148.761	85.7356	184.969	-0.8	1.11	0.31	50S ribosomal protein L34, chloroplast precursor (CL34)
29.2.1.1.3.2.1	protein.synthesis.ribosomal protein.prokaryotic.unknown organellar.50S subunit.L1	gene25213	1.93626	0	1.83766	-10	10	-0.08	Ribosomal protein L1p/L10e family
29.2.1.1.3.2.2	protein.synthesis.ribosomal protein.prokaryotic.unknown organellar.50S subunit.L2	gene32767	0.424796	1.19284	3.95353	1.49	1.73	3.22	Ribosomal protein L2 family
29.2.1.2.1.8	protein.synthesis.ribosomal protein.eukaryotic.40S subunit.S8	gene30975	41.2509	18	46.753	-1.2	1.38	0.18	40S ribosomal protein S8
29.2.1.99.99	protein.synthesis.ribosomal protein.unknown.unknown	gene9815	27.8656	98.2837	54.1284	1.82	-0.86	0.96	Uncharacterised protein family (UPF0114)
29.2.4	protein.synthesis.elongation	gene7572	0.881591	3.11319	1.39289	1.82	-1.16	0.66	translation elongation factor 2-like protein
29.3.2	protein.targeting.mitochondria	gene24360	7.13624	8.24658	19.2178	0.21	1.22	1.43	Homologous to pea OEP16 and barley pPORA (OEP16)
29.3.4.99	protein.targeting.secretory pathway.unspecified	gene5007	0.558206	1.21232	0.334294	1.12	-1.86	-0.74	Frigida-like protein
29.3.4.99	protein.targeting.secretory pathway.unspecified	gene6376	1.25906	2.12222	0.806387	0.75	-1.4	-0.64	exocyst subunit exo70 family protein H2 (EXO70H2
29.3.4.99	protein.targeting.secretory pathway.unspecified	gene16513	0.889968	0	0.993754	-10	10	0.16	SEC14-like 12 (SFH12)
29.3.99	protein.targeting.unknown	gene27070	17.8733	10.1284	20.2563	-0.82	1	0.18	Double Clp-N motif protein
29.4	protein.postranslational modification	gene1967	13.1811	24.521	7.67834	0.9	-1.68	-0.78	lectin protein kinase family protein
29.4	protein.postranslational modification	gene3958	2.68408	3.99594	1.51011	0.57	-1.4	-0.83	Concanavalin A-like lectin protein kinase family protein
29.4	protein.postranslational modification	gene3962	1.85693	5.22142	2.25017	1.49	-1.21	0.28	Concanavalin A-like lectin protein kinase family protein
29.4	protein.postranslational modification	gene4461	109.511	157.787	63.6319	0.53	-1.31	-0.78	Protein phosphatase 2C family protein
29.4	protein.postranslational modification	gene13265	0.444931	0.869265	0.281989	0.97	-1.62	-0.66	Leucine-rich repeat protein kinase family protein
29.4	protein.postranslational modification	gene15369	0.160488	0.378551	0.784311	1.24	1.05	2.29	Protein phosphatase 2C family protein
29.4	protein.postranslational modification	gene17245	0.250598	0.439795	1.12557	0.81	1.36	2.17	Protein kinase superfamily protein
29.4	protein.postranslational modification	gene18362	0.202319	0.597621	0.208114	1.56	-1.52	0.04	Concanavalin A-like lectin protein kinase family protein
29.4	protein.postranslational modification	gene18363	0.545592	0.856967	0.287664	0.65	-1.57	-0.92	Concanavalin A-like lectin protein kinase family protein
29.4	protein.postranslational modification	gene18364	0.567072	1.5783	0.471595	1.48	-1.74	-0.27	Concanavalin A-like lectin protein kinase family protein
29.4	protein.postranslational modification	gene25695	10.5081	17.7517	8.15803	0.76	-1.12	-0.37	S-locus lectin protein kinase family protein
29.4	protein.postranslational modification	New6086	1.41217	0.628111	0.389272	-1.17	-0.69	-1.86	S-locus lectin protein kinase family protein
29.4	protein.postranslational modification	New1197	2.3067	3.3553	0.925052	0.54	-1.86	-1.32	BR-signaling kinase 2 (BSK2)
29.4.1.53	protein.postranslational modification.kinase.receptor like cytoplasmatic kinase III	gene17245	0.250598	0.439795	1.12557	0.81	1.36	2.17	Protein kinase superfamily protein
29.4.1.56	protein.postranslational modification.kinase.receptor like cytoplasmatic kinase VI	New1447	17.7079	7.65668	18.3246	-1.21	1.26	0.05	Protein kinase superfamily protein
29.4.1.57	protein.postranslational modification.kinase.receptor like cytoplasmatic kinase VII	gene11638	0.661216	0.040007	0.689302	-4.05	4.11	0.06	Protein kinase superfamily protein
29.4.1.57	protein.postranslational modification.kinase.receptor like cytoplasmatic kinase VII	gene12050	4.03033	10.4852	5.14123	1.38	-1.03	0.35	Protein kinase superfamily protein
29.5	protein.degradation	gene19250	61.8777	21.396	46.1085	-1.53	1.11	-0.42	serine carboxypeptidase-like 7 (SCPL7)
29.5	protein.degradation	gene19252	88.0093	37.4086	50.4209	-1.23	0.43	-0.8	serine carboxypeptidase-like 7 (SCPL7)
29.5	protein.degradation	gene19257	226.837	109.845	149.919	-1.05	0.45	-0.6	serine carboxypeptidase-like 17 (scpl17)
29.5.3	protein.degradation.cysteine protease	gene392	2.27644	8.72559	5.50145	1.94	-0.67	1.27	Cysteine proteinases superfamily protein
29.5.3	protein.degradation.cysteine protease	gene32543	0.037902	0	5.87156	-10	10	7.28	Cysteine proteinases superfamily protein
29.5.4	protein.degradation.aspartate protease	gene21699	5.3059	10.2473	4.82134	0.95	-1.09	-0.14	Eukaryotic aspartyl protease family protein
29.5.5	protein.degradation.serine protease	gene19250	61.8777	21.396	46.1085	-1.53	1.11	-0.42	serine carboxypeptidase-like 7 (SCPL7)
29.5.5	protein.degradation.serine protease	gene19252	88.0093	37.4086	50.4209	-1.23	0.43	-0.8	serine carboxypeptidase-like 7 (SCPL7)
29.5.5	protein.degradation.serine protease	gene19257	226.837	109.845	149.919	-1.05	0.45	-0.6	serine carboxypeptidase-like 17 (scpl17)
29.5.7	protein.degradation.metalloprotease	gene27188	18.3104	59.096	41.0188	1.69	-0.53	1.16	Metalloendoproteinase 1 precursor
29.5.7	protein.degradation.metalloprotease	gene30228	7.85123	5.39082	12.3034	-0.54	1.19	0.65	embryo defective 2083 (EMB2083)
29.5.9	protein.degradation.AAA type	gene8208	6.74346	14.8861	5.83486	1.14	-1.35	-0.21	AAA-ATPase 1 (AATP1)
29.5.9	protein.degradation.AAA type	gene16507	3.50482	8.23231	6.28694	1.23	-0.39	0.84	cytochrome BC1 synthesis (BCS1
29.5.9	protein.degradation.AAA type	gene29611	0.891654	6.12576	0.867349	2.78	-2.82	-0.04	AAA-ATPase 1 (AATP1)
29.5.11	protein.degradation.ubiquitin	gene23139	5.75566	2.28712	7.16581	-1.33	1.65	0.32	ubiquitin-conjugating enzyme 37 (UBC37)
29.5.11.3	protein.degradation.ubiquitin.E2	gene1629	8.04025	8.3229	3.26493	0.05	-1.35	-1.3	ubiquitin-conjugating E2 enzyme
29.5.11.3	protein.degradation.ubiquitin.E2	gene12687	3.26591	3.22494	1.1392	-0.02	-1.5	-1.52	ubiquitin-conjugating enzyme 16 (UBC16)
29.5.11.4.2	protein.degradation.ubiquitin.E3.RING	gene2666	3.25197	6.98347	6.96533	1.1	0	1.1	E3 Ubiquitin ligase family protein
29.5.11.4.2	protein.degradation.ubiquitin.E3.RING	gene23050	4.48203	7.93584	3.40888	0.82	-1.22	-0.39	senescence-associated E3 ubiquitin ligase 1 (SAUL1);
29.5.11.4.2	protein.degradation.ubiquitin.E3.RING	gene26375	0.648838	0.874316	0.0579103	0.43	-3.92	-3.49	RING/U-box superfamily protein
29.5.11.4.2	protein.degradation.ubiquitin.E3.RING	gene26455	8.26652	0.610939	12.5627	-3.76	4.36	0.6	zinc finger protein-related
29.5.11.4.2	protein.degradation.ubiquitin.E3.RING	gene29318	3.84	1.27032	3.80482	-1.6	1.58	-0.01	Zinc finger, RING-type
29.5.11.4.2	protein.degradation.ubiquitin.E3.RING	gene29543	20.0793	30.2167	14.8351	0.59	-1.03	-0.44	ARM repeat superfamily protein
29.5.11.4.3.2	protein.degradation.ubiquitin.E3.SCF.FBOX	gene3241	26.3595	46.4901	21.041	0.82	-1.14	-0.33	F-box family protein
29.5.11.4.3.2	protein.degradation.ubiquitin.E3.SCF.FBOX	gene31811	2.94563	0.0421017	0.0405383	-6.13	-0.05	-6.18	HAWAIIAN SKIRT (HWS)
29.5.11.4.3.2	protein.degradation.ubiquitin.E3.SCF.FBOX	gene31873	3.79408	2.22968	0.018678	-0.77	-6.9	-7.67	F-box family protein
29.5.11.4.3.3	protein.degradation.ubiquitin.E3.SCF.cullin	gene29426	0	16.2597	9.43034	10	-0.79	10	CULLIN4 (CUL4)
29.6	protein.folding	gene2891	5.64371	18.2791	13.1509	1.7	-0.48	1.22	Heat shock 70 kDa protein
29.6	protein.folding	gene2926	25.084	10.7774	26.9767	-1.22	1.32	0.1	FKBP-like peptidyl-prolyl cis-trans isomerase family protein
29.7.5	protein.glycosylation.alpha-1,3-mannosyl-glycoprotein-beta-1,2-N-acetylglucosaminyltransferase(GnTI)	gene3666	21.8536	9.65621	18.5018	-1.18	0.94	-0.24	beta-hexosaminidase 3 (HEXO3)
29.7.8	protein.glycosylation.alpha-1,6-mannosyl-glycoprotein-beta-1,2-N-acetylglucosaminyltransferase(GnTII)	gene3666	21.8536	9.65621	18.5018	-1.18	0.94	-0.24	beta-hexosaminidase 3 (HEXO3)
29.8	protein.assembly and cofactor ligation	New1791	1.44814	1.1308	2.35422	-0.36	1.06	0.7	Chloroplast Ycf2
29.8	protein.assembly and cofactor ligation	New1792	0.776166	0.350784	1.33209	-1.15	1.93	0.78	Protein ycf2
30.1	signalling.in sugar and nutrient physiology	gene10452	124.66	221.589	82.2753	0.83	-1.43	-0.6	EXORDIUM (EXO)
30.1	signalling.in sugar and nutrient physiology	gene10453	157.056	307.156	97.3236	0.97	-1.66	-0.69	EXORDIUM (EXO)
30.1	signalling.in sugar and nutrient physiology	gene12090	0.271273	0.560308	0.074782	1.05	-2.91	-1.86	glutamate receptor 2.7 (GLR2.7)
30.1	signalling.in sugar and nutrient physiology	gene12231	1.09348	1.43383	0.433784	0.39	-1.72	-1.33	glutamate receptor 2.9 (GLR2.9)
30.1	signalling.in sugar and nutrient physiology	gene23735	0.596252	2.01116	2.2625	1.75	0.17	1.92	glutamate receptor 2.7 (GLR2.7)
30.1	signalling.in sugar and nutrient physiology	gene28756	53.285	99.1334	32.551	0.9	-1.61	-0.71	EXORDIUM (EXO)
30.1	signalling.in sugar and nutrient physiology	gene28757	109.101	256.567	76.8731	1.23	-1.74	-0.51	EXORDIUM (EXO)
30.2.1	signalling.receptor kinases.leucine rich repeat I	gene13265	0.444931	0.869265	0.281989	0.97	-1.62	-0.66	Leucine-rich repeat protein kinase family protein
30.2.8.2	signalling.receptor kinases.leucine rich repeat VIII.VIII-2	gene23802	1.23594	1.90537	0.657146	0.62	-1.54	-0.91	Leucine-rich repeat transmembrane protein kinase
30.2.8.2	signalling.receptor kinases.leucine rich repeat VIII.VIII-2	gene33057	0.86317	2.39021	0.729967	1.47	-1.71	-0.24	Leucine-rich repeat transmembrane protein kinase
30.2.10	signalling.receptor kinases.leucine rich repeat X	gene27513	3.22544	6.3947	2.98353	0.99	-1.1	-0.11	leucine-rich repeat transmembrane protein kinase family protein
30.2.11	signalling.receptor kinases.leucine rich repeat XI	gene158	48.7896	24.1578	39.2495	-1.01	0.7	-0.31	Leucine-rich repeat (LRR) family protein
30.2.11	signalling.receptor kinases.leucine rich repeat XI	gene10596	51.2862	107.98	59.8252	1.07	-0.85	0.22	Leucine-rich repeat protein kinase family protein
30.2.11	signalling.receptor kinases.leucine rich repeat XI	gene14783	19.4012	33.8798	14.1403	0.8	-1.26	-0.46	RLK7
30.2.11	signalling.receptor kinases.leucine rich repeat XI	gene19063	4.11263	8.32471	5.53848	1.02	-0.59	0.43	RLK7
30.2.11	signalling.receptor kinases.leucine rich repeat XI	gene24038	4.16341	9.13575	6.78139	1.13	-0.43	0.7	Protein kinase family protein with leucine-rich repeat domain
30.2.12	signalling.receptor kinases.leucine rich repeat XII	gene1916	1.35926	1.62408	0.405788	0.26	-2	-1.74	Leucine-rich repeat protein kinase family protein
30.2.12	signalling.receptor kinases.leucine rich repeat XII	gene1951	2.08233	2.61173	0.737178	0.33	-1.82	-1.5	Leucine-rich repeat protein kinase family protein
30.2.12	signalling.receptor kinases.leucine rich repeat XII	gene6597	0.55169	0.496008	0.182123	-0.15	-1.45	-1.6	Leucine-rich repeat protein kinase family protein
30.2.12	signalling.receptor kinases.leucine rich repeat XII	gene6940	0.370183	2.04828	1.02914	2.47	-0.99	1.48	Leucine-rich repeat protein kinase family protein
30.2.12	signalling.receptor kinases.leucine rich repeat XII	gene8174	0.151091	0.709677	0.22986	2.23	-1.63	0.61	Leucine-rich repeat protein kinase family protein
30.2.12	signalling.receptor kinases.leucine rich repeat XII	gene13638	2.6419	3.58376	1.64679	0.44	-1.12	-0.68	Leucine-rich repeat protein kinase family protein
30.2.12	signalling.receptor kinases.leucine rich repeat XII	gene14704	0.387558	1.3154	0.269011	1.76	-2.29	-0.53	Protein kinase family protein with leucine-rich repeat domain
30.2.12	signalling.receptor kinases.leucine rich repeat XII	gene20317	0.455466	1.01892	0.331526	1.16	-1.62	-0.46	Leucine-rich repeat protein kinase family protein
30.2.12	signalling.receptor kinases.leucine rich repeat XII	New1293	0.760428	1.94054	0.414564	1.35	-2.23	-0.88	Protein kinase family protein with leucine-rich repeat domain
30.2.16	signalling.receptor kinases.Catharanthus roseus-like RLK1	gene8962	36.1774	72.8463	41.5421	1.01	-0.81	0.2	Malectin/receptor-like protein kinase family protein
30.2.16	signalling.receptor kinases.Catharanthus roseus-like RLK1	gene8965	18.599	40.7374	21.1959	1.13	-0.94	0.19	Malectin/receptor-like protein kinase family protein
30.2.16	signalling.receptor kinases.Catharanthus roseus-like RLK1	gene8968	17.3149	42.5187	18.9328	1.3	-1.17	0.13	Malectin/receptor-like protein kinase family protein
30.2.16	signalling.receptor kinases.Catharanthus roseus-like RLK1	gene8970	5.40535	10.3782	4.76843	0.94	-1.12	-0.18	Malectin/receptor-like protein kinase family protein
30.2.16	signalling.receptor kinases.Catharanthus roseus-like RLK1	gene8977	35.186	76.0547	41.0338	1.11	-0.89	0.22	Malectin/receptor-like protein kinase family protein
30.2.17	signalling.receptor kinases.DUF 26	gene1299	0.402107	0.740399	1.51966	0.88	1.04	1.92	cysteine-rich RLK (RECEPTOR-like protein kinase) 10 (CRK10)
30.2.17	signalling.receptor kinases.DUF 26	gene1312	10.8017	23.7699	11.3875	1.14	-1.06	0.08	cysteine-rich RLK (RECEPTOR-like protein kinase) 25 (CRK25
30.2.17	signalling.receptor kinases.DUF 26	gene27924	40.3722	59.8689	17.5768	0.57	-1.77	-1.2	Retrovirus-related Pol polyprotein from transposon TNT 1-94
30.2.19	signalling.receptor kinases.legume-lectin	gene3958	2.68408	3.99594	1.51011	0.57	-1.4	-0.83	Concanavalin A-like lectin protein kinase family protein
30.2.19	signalling.receptor kinases.legume-lectin	gene3962	1.85693	5.22142	2.25017	1.49	-1.21	0.28	Concanavalin A-like lectin protein kinase family protein
30.2.19	signalling.receptor kinases.legume-lectin	gene18362	0.202319	0.597621	0.208114	1.56	-1.52	0.04	Concanavalin A-like lectin protein kinase family protein
30.2.19	signalling.receptor kinases.legume-lectin	gene18363	0.545592	0.856967	0.287664	0.65	-1.57	-0.92	Concanavalin A-like lectin protein kinase family protein
30.2.19	signalling.receptor kinases.legume-lectin	gene18364	0.567072	1.5783	0.471595	1.48	-1.74	-0.27	Concanavalin A-like lectin protein kinase family protein
30.2.19	signalling.receptor kinases.legume-lectin	gene32020	4.70465	9.17304	3.56491	0.96	-1.36	-0.4	Concanavalin A-like lectin protein kinase family protein
30.2.20	signalling.receptor kinases.wheat LRK10 like	gene11085	0.476002	1.57179	0.883107	1.72	-0.83	0.89	Protein kinase superfamily protein
30.2.24	signalling.receptor kinases.S-locus glycoprotein like	gene1969	6.65802	10.5315	4.10282	0.66	-1.36	-0.7	protein serine/threonine kinase
30.2.24	signalling.receptor kinases.S-locus glycoprotein like	gene2170	18.0374	27.8319	12.7065	0.63	-1.13	-0.51	S-locus lectin protein kinase family protein
30.2.24	signalling.receptor kinases.S-locus glycoprotein like	gene25695	10.5081	17.7517	8.15803	0.76	-1.12	-0.37	S-locus lectin protein kinase family protein
30.2.24	signalling.receptor kinases.S-locus glycoprotein like	New6086	1.41217	0.628111	0.389272	-1.17	-0.69	-1.86	S-locus lectin protein kinase family protein
30.2.25	signalling.receptor kinases.wall associated kinase	gene9144	0.797892	1.77277	0.552183	1.15	-1.68	-0.53	WAK-like kinase
30.2.99	signalling.receptor kinases.misc	gene3958	2.68408	3.99594	1.51011	0.57	-1.4	-0.83	Concanavalin A-like lectin protein kinase family protein
30.2.99	signalling.receptor kinases.misc	gene3962	1.85693	5.22142	2.25017	1.49	-1.21	0.28	Concanavalin A-like lectin protein kinase family protein
30.2.99	signalling.receptor kinases.misc	gene9421	6.48245	17.5498	11.1883	1.44	-0.65	0.79	eceptor like protein 33 (RLP33)
30.2.99	signalling.receptor kinases.misc	gene13265	0.444931	0.869265	0.281989	0.97	-1.62	-0.66	Leucine-rich repeat protein kinase family protein
30.2.99	signalling.receptor kinases.misc	gene32020	4.70465	9.17304	3.56491	0.96	-1.36	-0.4	Concanavalin A-like lectin protein kinase family protein
30.2.99	signalling.receptor kinases.misc	gene32081	4.73304	9.67279	8.66725	1.03	-0.16	0.87	receptor like protein 6 (RLP6)
30.3	signalling.calcium	gene2163	372.867	549.093	242.604	0.56	-1.18	-0.62	Calcium-binding EF-hand family protein;
30.3	signalling.calcium	gene7039	47.1875	22.593	48.3179	-1.06	1.1	0.03	BCL-2-associated athanogene 7 (BAG7)
30.3	signalling.calcium	gene8128	10.2811	18.6007	6.52446	0.86	-1.51	-0.66	Calcium-binding EF-hand family protein;
30.3	signalling.calcium	gene12328	88.9316	130.185	58.3267	0.55	-1.16	-0.61	calmodulin-binding family protein
30.3	signalling.calcium	gene13053	18.7375	27.7402	12.0667	0.57	-1.2	-0.63	Protein of unknown function (DUF1645)
30.3	signalling.calcium	gene13237	4.5111	16.9796	7.07759	1.91	-1.26	0.65	Calcium-binding EF-hand family protein;
30.3	signalling.calcium	gene16635	32.5693	67.7785	35.9873	1.06	-0.91	0.14	calmodulin-like 41 (CML41)
30.3	signalling.calcium	gene17677	2.80406	8.06049	3.65863	1.52	-1.14	0.38	ATPase E1-E2 type family protein / haloacid dehalogenase-like hydrolase family protein
30.3	signalling.calcium	gene19466	2.17019	7.61506	6.43889	1.81	-0.24	1.57	calmodulin-like 38 (CML38)
30.3	signalling.calcium	gene22714	26.584	48.1975	12.7158	0.86	-1.92	-1.06	Calcium-binding allergen Bet v 3 (Bet v III
30.3	signalling.calcium	gene28420	0.671717	0.78069	1.70642	0.22	1.13	1.35	ATPase E1-E2 type family protein / haloacid dehalogenase-like hydrolase family protein
30.3	signalling.calcium	gene31850	4.6736	0.149091	2.93475	-4.97	4.3	-0.67	calmodulin-binding protein
30.3	signalling.calcium	gene32860	376.863	509.795	235.067	0.44	-1.12	-0.68	calmodulin-like 41 (CML41)
30.4.1	signalling.phosphinositides.phosphatidylinositol-4-phosphate 5-kinase	gene2558	1.4186	3.3729	2.28877	1.25	-0.56	0.69	1-phosphatidylinositol-4-phosphate 5-kinase
30.4.1	signalling.phosphinositides.phosphatidylinositol-4-phosphate 5-kinase	gene29793	3.67173	1.7671	0.161772	-1.06	-3.45	-4.5	phosphatidyl inositol monophosphate 5 kinase (PIP5K9)
30.4.1	signalling.phosphinositides.phosphatidylinositol-4-phosphate 5-kinase	gene32066	0	0.06298	4.04828	10	6.01	10	phosphatidyl inositol monophosphate 5 kinase (PIP5K9)
30.5	signalling.G-proteins	gene9555	1.82702	0.609714	1.36576	-1.58	1.16	-0.42	Monomeric G protein
30.11	signalling.light	gene13265	0.444931	0.869265	0.281989	0.97	-1.62	-0.66	Leucine-rich repeat protein kinase family protein
30.11	signalling.light	gene26687	3.03368	5.15539	8.40107	0.77	0.7	1.47	NAD(P)-binding Rossmann-fold superfamily protein
31.1	cell.organisation	gene6464	2.58368	7.05403	2.5972	1.45	-1.44	0.01	Ankyrin repeat family protein
31.1	cell.organisation	gene8156	0.130498	0.188784	0.691696	0.53	1.87	2.41	Ankyrin repeat family protein
31.1	cell.organisation	gene13603	21.7255	9.22394	13.8029	-1.24	0.58	-0.65	annexin 6 (ANN6)
31.1	cell.organisation	gene14435	2.92068	4.98675	0.913507	0.77	-2.45	-1.68	Ankyrin repeat family protein
31.1	cell.organisation	gene14526	2.25053	3.22451	1.57232	0.52	-1.04	-0.52	Ankyrin repeat family protein
31.1	cell.organisation	gene24852	3.75209	1.72629	5.41187	-1.12	1.65	0.53	P-loop containing nucleoside triphosphate hydrolases superfamily protein
31.1	cell.organisation	gene25603	85.4766	125.756	40.5228	0.56	-1.63	-1.08	Ankyrin repeat family protein
31.1	cell.organisation	gene26786	3.02237	0.474025	0.0782013	-2.67	-2.6	-5.27	P-loop containing nucleoside triphosphate hydrolases superfamily protein
31.1	cell.organisation	gene27366	20.0896	33.6241	12.2634	0.74	-1.46	-0.71	Ankyrin repeat family protein
31.1	cell.organisation	gene28818	0.0647767	0.669145	1.77998	3.37	1.41	4.78	plastid transcriptionally active 17 (PTAC17)
31.1	cell.organisation	New3723	14.4944	9.87451	6.8483	-0.55	-0.53	-1.08	Ankyrin repeat family protein
31.2	cell.division	gene15065	6.13705	2.33031	5.99823	-1.4	1.36	-0.03	Meiotic recombination protein DMC1 homolog
31.2	cell.division	gene18279	1.91171	0.73316	2.21001	-1.38	1.59	0.21	cell division cycle 45 (CDC45)
31.2	cell.division	gene32195	0.282958	0.196792	0.770612	-0.52	1.97	1.45	Tetratricopeptide repeat-containing
31.3	cell.cycle	gene20882	3.64316	1.97946	4.94467	-0.88	1.32	0.44	origin recognition complex subunit 4 (ORC4)
31.3	cell.cycle	gene30345	1.04818	0.147775	1.16109	-2.83	2.97	0.15	cyclin d4;2 (CYCD4;2);
31.4	cell.vesicle transport	gene15619	150.039	73.0191	109.314	-1.04	0.58	-0.46	ROP interactive partner 2 (RIP2)
31.4	cell.vesicle transport	gene32107	1.0544	23.2038	0.117563	4.46	-7.62	-3.16	SYP121
31.4	cell.vesicle transport	New5134	0.864048	0.780953	2.65808	-0.15	1.77	1.62	Coatomer, beta' subunit
33.1	development.storage proteins	gene17511	1.23298	0.257487	1.46555	-2.26	2.51	0.25	Legumin A precursor (Beta-globulin) (LEGA-C94)
33.1	development.storage proteins	gene19407	5.61682	0.398025	3.69924	-3.82	3.22	-0.6	RmlC-like cupins superfamily protein
33.1	development.storage proteins	gene26026	1.14825	0.272004	1.39584	-2.08	2.36	0.28	Stem 28 kDa glycoprotein precursor (Vegetative storage protein A)
33.2	development.late embryogenesis abundant	gene23302	12.112	5.35362	11.6758	-1.18	1.12	-0.05	late embryogenesis abundant protein
33.3	development.squamosa promoter binding like (SPL)	gene32065	8.61049	14.6307	6.39472	0.76	-1.19	-0.43	Squamosa promoter-binding protein-like (SBP domain) transcription factor family protein
33.99	development.unspecified	gene3220	19.0557	42.3551	16.7847	1.15	-1.34	-0.18	NAC domain containing protein 61 (NAC061)
33.99	development.unspecified	gene6152	5.77698	16.547	5.59603	1.52	-1.56	-0.05	Major facilitator superfamily protein
33.99	development.unspecified	gene8552	4.60351	9.49229	2.48596	1.04	-1.93	-0.89	NAC domain containing protein 100 (NAC100)
33.99	development.unspecified	gene8880	3.48554	5.31774	1.88723	0.61	-1.49	-0.89	K-box region and MADS-box transcription factor family protein
33.99	development.unspecified	gene8884	66.1653	29.1213	39.7439	-1.18	0.45	-0.74	protodermal factor 1 (PDF1)
33.99	development.unspecified	gene15619	150.039	73.0191	109.314	-1.04	0.58	-0.46	ROP interactive partner 2 (RIP2)
33.99	development.unspecified	gene15844	0.898486	2.75204	3.73585	1.61	0.44	2.06	nucleosome/chromatin assembly factor group C5
33.99	development.unspecified	gene20442	1.15087	1.67733	0.423336	0.54	-1.99	-1.44	NAC-like
33.99	development.unspecified	gene24592	1.12103	2.35949	0.388058	1.07	-2.6	-1.53	argonaute 2 (AGO2)
33.99	development.unspecified	gene28469	3.03486	0.144601	1.52401	-4.39	3.4	-0.99	GNOM-like 1
33.99	development.unspecified	gene29357	5.61468	8.91379	2.15068	0.67	-2.05	-1.38	APETALA1 (AP1)
34.3	transport.amino acids	gene113	2.71417	6.41342	4.08553	1.24	-0.65	0.59	amino acid transporter 1 (AAT1)
34.3	transport.amino acids	gene7703	11.001	15.7755	7.20893	0.52	-1.13	-0.61	Amino acid permease family protein
34.3	transport.amino acids	gene7778	4.70325	8.61288	3.45395	0.87	-1.32	-0.45	lysine histidine transporter 1
34.3	transport.amino acids	gene7779	6.11647	13.0389	5.56701	1.09	-1.23	-0.14	lysine histidine transporter 1
34.3	transport.amino acids	gene16144	5.02588	9.56827	1.44692	0.93	-2.73	-1.8	Transmembrane amino acid transporter family protein
34.3	transport.amino acids	gene16145	4.66691	9.61423	2.56012	1.04	-1.91	-0.87	Transmembrane amino acid transporter family protein
34.3	transport.amino acids	gene29485	5.30844	9.95316	1.86357	0.91	-2.42	-1.51	Transmembrane amino acid transporter family protein
34.3	transport.amino acids	gene32145	6.89069	12.8343	3.76116	0.9	-1.77	-0.87	Transmembrane amino acid transporter family protein
34.3	transport.amino acids	gene32505	7.38959	12.1012	3.1702	0.71	-1.93	-1.22	Transmembrane amino acid transporter family protein
34.4	transport.nitrate	gene20111	20.4606	31.0046	5.20097	0.6	-2.58	-1.98	nitrate transporter2.5 (NRT2.5)
34.5	transport.ammonium	gene22260	4.02692	6.71137	2.77551	0.74	-1.27	-0.54	ammonium transporter 2 (AMT2)
34.6	transport.sulphate	gene13092	48.2542	95.1537	65.3413	0.98	-0.54	0.44	sulfate transporter 1;2 (SULTR1;2)
34.7	transport.phosphate	gene30853	3.19094	7.58165	3.8645	1.25	-0.97	0.28	phosphate transporter Pht1;2
34.7	transport.phosphate	gene32229	2.36362	6.77193	2.60179	1.52	-1.38	0.14	phosphate transporter Pht1;2
34.7	transport.phosphate	gene32333	2.48527	6.97825	2.77148	1.49	-1.33	0.16	phosphate transporter Pht1;2
34.7	transport.phosphate	gene32340	2.21662	6.41056	2.36394	1.53	-1.44	0.09	phosphate transporter Pht1;2
34.7	transport.phosphate	gene32482	2.56672	7.0956	2.84715	1.47	-1.32	0.15	phosphate transporter Pht1;2
34.9	transport.metabolite transporters at the mitochondrial membrane	gene13418	80.3813	139.449	63.1178	0.79	-1.14	-0.35	dicarboxylate carrier 2
34.1	transport.nucleotides	gene21839	1.19571	2.35567	0.926784	0.98	-1.35	-0.37	purine transporter
34.12	transport.metal	gene3866	3.3935	10.903	4.17261	1.68	-1.39	0.3	copper transporter 1 (COPT1)
34.12	transport.metal	gene9213	11.7334	30.4111	20.809	1.37	-0.55	0.83	zinc transporter 1 precursor (ZIP1)
34.12	transport.metal	gene28226	0.691376	2.6469	0	1.94	-10	-10	member of Putative zinc transporter ZIP2 - like famil
34.13	transport.peptides and oligopeptides	gene850	7.63034	11.4959	2.50867	0.59	-2.2	-1.6	oligopeptide transporter; oligopeptide transporter 1 (OPT1)
34.13	transport.peptides and oligopeptides	gene4755	0.502381	1.01044	0.279171	1.01	-1.86	-0.85	peptide transporter 3 (PTR3
34.13	transport.peptides and oligopeptides	gene6714	40.5552	69.5532	25.3495	0.78	-1.46	-0.68	Major facilitator superfamily protein
34.13	transport.peptides and oligopeptides	gene8231	22.4181	32.8864	13.2046	0.55	-1.32	-0.76	Major facilitator superfamily protein
34.13	transport.peptides and oligopeptides	gene17565	0.613322	1.9399	0.525394	1.66	-1.88	-0.22	peptide transporter 3 (PTR3)
34.14	transport.unspecified cations	gene28165	9.25863	6.44578	13.5105	-0.52	1.07	0.55	ChaC-like family protein
34.16	transport.ABC transporters and multidrug resistance systems	gene2406	7.89942	13.4271	4.7996	0.77	-1.48	-0.72	multidrug resistance-associated protein 3 (MRP3)
34.16	transport.ABC transporters and multidrug resistance systems	gene2435	8.6518	14.601	6.04755	0.75	-1.27	-0.52	multidrug resistance-associated protein 3 (MRP3)
34.16	transport.ABC transporters and multidrug resistance systems	gene2437	12.0888	23.2184	10.1567	0.94	-1.19	-0.25	multidrug resistance-associated protein 3 (MRP3)
34.16	transport.ABC transporters and multidrug resistance systems	gene19291	1.61026	4.1173	2.57467	1.35	-0.68	0.68	Pleiotropic drug resistance protein 1 (PDR1)
34.16	transport.ABC transporters and multidrug resistance systems	gene26291	1.1556	2.01903	0.613138	0.81	-1.72	-0.91	ATP binding cassette transporter
34.16	transport.ABC transporters and multidrug resistance systems	gene26313	3.99281	6.85442	1.40643	0.78	-2.28	-1.51	ATP binding cassette transporter
34.16	transport.ABC transporters and multidrug resistance systems	gene31466	0.121277	0.750886	0.318271	2.63	-1.24	1.39	member of TAP subfamily of ABC transporters
34.18	transport.unspecified anions	gene28194	4.0238	6.11712	0	0.6	-10	-10	HCO3- transporter family
34.19.2	transport.Major Intrinsic Proteins.TIP	gene6278	36.0343	18.7329	57.0102	-0.94	1.61	0.66	tonoplast intrinsic protein 1;3 (TIP1;3)
34.22	transport.cyclic nucleotide or calcium regulated channels	gene7282	0.22785	1.02921	0.134511	2.18	-2.94	-0.76	member of Cyclic nucleotide gated channel family
34.98	transport.membrane system unknown	gene7035	12.1627	40.547	20.6184	1.74	-0.98	0.76	phosphate starvation-induced gene 3 (PS3)
34.99	transport.misc	gene1241	23.944	31.6576	15.3669	0.4	-1.04	-0.64	MATE efflux family protein
34.99	transport.misc	gene14401	5.40986	1.38974	2.41274	-1.96	0.8	-1.16	Member of the multidrug and toxic compound extrusion (MATE) family
34.99	transport.misc	gene20888	15.2331	23.7726	10.9422	0.64	-1.12	-0.48	MATE efflux family protein
35.1	not assigned.no ontology	gene5904	10.0389	5.20057	17.6992	-0.95	1.77	0.82	Phosphorylase superfamily protein
35.1	not assigned.no ontology	gene6209	10.565	3.93684	4.91693	-1.42	0.32	-1.1	Tetratricopeptide repeat (TPR)-like superfamily protein
35.1	not assigned.no ontology	gene7312	0.302921	0.141502	1.1024	-1.1	2.96	1.86	Timeless protein
35.1	not assigned.no ontology	gene7641	6.86612	32.5275	9.29123	2.24	-1.81	0.44	NC domain-containing protein-related
35.1	not assigned.no ontology	gene10668	5.24838	11.0947	6.27308	1.08	-0.82	0.26	Octicosapeptide/Phox/Bem1p family protein
35.1	not assigned.no ontology	gene11190	4.11818	8.61774	9.47491	1.07	0.14	1.2	PLAC8 family protein
35.1	not assigned.no ontology	gene11747	6.32972	3.27152	7.56824	-0.95	1.21	0.26	alpha/beta-Hydrolases superfamily protein
35.1	not assigned.no ontology	gene12251	4.72719	2.09713	4.72562	-1.17	1.17	0	sterile alpha motif (SAM) domain-containing protein
35.1	not assigned.no ontology	gene13891	27.83	14.9329	34.3729	-0.9	1.2	0.3	Pentapeptide repeat-containing protein
35.1	not assigned.no ontology	gene15751	14.2601	0.700745	14.5345	-4.35	4.37	0.03	D-arabinono-1,4-lactone oxidase family protein
35.1	not assigned.no ontology	gene18041	13.0674	5.43533	9.79204	-1.27	0.85	-0.42	alpha/beta-Hydrolases superfamily protein
35.1	not assigned.no ontology	gene18500	224.703	52.1287	149.762	-2.11	1.52	-0.59	BURP domain-containing protein
35.1	not assigned.no ontology	gene18503	10.0026	0.820097	6.05101	-3.61	2.88	-0.73	BURP domain-containing protein
35.1	not assigned.no ontology	gene20377	5.93549	2.486	4.61184	-1.26	0.89	-0.36	glucuronidase 1
35.1	not assigned.no ontology	gene20758	22.2389	50.365	30.8047	1.18	-0.71	0.47	PLANT CADMIUM RESISTANCE 2 (PCR2)
35.1	not assigned.no ontology	gene23163	38.5771	64.5047	24.1842	0.74	-1.42	-0.67	ACT-like superfamily protein
35.1	not assigned.no ontology	gene24092	24.7879	44.8605	20.4515	0.86	-1.13	-0.28	Thioredoxin superfamily protein
35.1	not assigned.no ontology	gene26209	0.575212	3.58681	4.22772	2.64	0.24	2.88	Sterile alpha motif (SAM) domain-containing protein
35.1	not assigned.no ontology	gene27132	2.62312	6.43939	0	1.3	-10	-10	GYF domain-containing protein
35.1	not assigned.no ontology	gene27437	76.9098	10.4235	68.6937	-2.88	2.72	-0.16	D-arabinono-1,4-lactone oxidase family protein
35.1	not assigned.no ontology	gene27438	93.9443	12.064	85.2641	-2.96	2.82	-0.14	D-arabinono-1,4-lactone oxidase family protein
35.1	not assigned.no ontology	gene27914	83.9307	10.0908	72.3291	-3.06	2.84	-0.21	D-arabinono-1,4-lactone oxidase family protein
35.1	not assigned.no ontology	gene31227	1.15033	5.08217	3.41018	2.14	-0.58	1.57	Prefoldin chaperone subunit family protein
35.1	not assigned.no ontology	gene31988	5.81784	0.400931	0.76464	-3.86	0.93	-2.93	methyl esterase 11 (MES11)
35.1	not assigned.no ontology	gene32699	23.7173	12.1419	17.3709	-0.97	0.52	-0.45	Leucine-rich repeat (LRR) family protein
35.1	not assigned.no ontology	gene32888	2.9083	4.1326	0.200548	0.51	-4.37	-3.86	Transducin/WD40 repeat-like superfamily protein
35.1	not assigned.no ontology	gene33122	4.48018	3.27293	0.741117	-0.45	-2.14	-2.6	Protein of unknown function (DUF3411)
35.1	not assigned.no ontology	New6093	0	4.73855	4.54078	10	-0.06	10	Trimeric LpxA-like enzyme
35.1	not assigned.no ontology	New3410	8.56615	3.87071	5.70317	-1.15	0.56	-0.59	O-acyltransferase (WSD1-like) family protein
35.1.1	not assigned.no ontology.ABC1 family protein	gene9336	4.60581	0.365282	0.00941333	-3.66	-5.28	-8.93	ABC2 homolog 13
35.1.3	not assigned.no ontology.armadillo/beta-catenin repeat family protein	gene25851	23.5258	23.8735	11.3553	0.02	-1.07	-1.05	ARM repeat superfamily protein
35.1.5	not assigned.no ontology.pentatricopeptide (PPR) repeat-containing protein	gene11778	0	0.278904	1.1814	10	2.08	10	pentatricopeptide (PPR) repeat-containing protein
35.1.19	not assigned.no ontology.C2 domain-containing protein	gene322	22.7836	15.6584	8.2542	-0.54	-0.92	-1.46	Calcium-dependent lipid-binding (CaLB domain) plant phosphoribosyltransferase family protein
35.1.26	not assigned.no ontology.DC1 domain containing protein	gene26598	1.11665	5.12982	4.25475	2.2	-0.27	1.93	Cysteine/Histidine-rich C1 domain family protein
35.1.26	not assigned.no ontology.DC1 domain containing protein	New1182	3.4716	14.3708	11.4933	2.05	-0.32	1.73	Cysteine/Histidine-rich C1 domain family protein
35.1.41	not assigned.no ontology.hydroxyproline rich proteins	gene32986	1.13623	12.0793	8.77299	3.41	-0.46	2.95	hydroxyproline-rich glycoprotein family protein
35.2	not assigned.unknown	gene1443	13.618	38.0349	7.71628	1.48	-2.3	-0.82	unknown protein
35.2	not assigned.unknown	gene1875	32.8005	13.503	17.8441	-1.28	0.4	-0.88	NA
35.2	not assigned.unknown	gene1968	11.86	22.6037	8.21448	0.93	-1.46	-0.53	NA
35.2	not assigned.unknown	gene2373	8.28871	14.0176	4.11157	0.76	-1.77	-1.01	Protein of unknown function DUF584
35.2	not assigned.unknown	gene257	44.887	72.2086	34.9642	0.69	-1.05	-0.36	NA
35.2	not assigned.unknown	gene2727	0.48152	1.27447	0.828872	1.4	-0.62	0.78	unknown protein
35.2	not assigned.unknown	gene2911	0.544477	1.91831	0.901496	1.82	-1.09	0.73	unknown protein
35.2	not assigned.unknown	gene3014	44.3436	18.9607	43.7215	-1.23	1.21	-0.02	NA
35.2	not assigned.unknown	gene3178	9.4363	3.24573	5.05335	-1.54	0.64	-0.9	Protein of unknown function, DUF642
35.2	not assigned.unknown	gene847	0.996924	3.25844	1.44457	1.71	-1.17	0.54	Adenine nucleotide alpha hydrolases-like superfamily protein
35.2	not assigned.unknown	gene3362	155.467	36.2522	200.116	-2.1	2.46	0.36	23 kDa jasmonate-induced protein
35.2	not assigned.unknown	gene3402	11.2898	5.79928	14.1633	-0.96	1.29	0.33	NA
35.2	not assigned.unknown	gene4160	8.62963	12.9006	5.39058	0.58	-1.26	-0.68	Protein of unknown function (DUF1645)
35.2	not assigned.unknown	gene4674	4.84095	1.84817	6.12088	-1.39	1.73	0.34	NA
35.2	not assigned.unknown	gene4941	18.4328	9.60485	19.2352	-0.94	1	0.06	Mog1/PsbP/DUF1795-like photosystem II reaction center PsbP family protein
35.2	not assigned.unknown	gene5867	16.5992	17.5783	34.0754	0.08	0.95	1.04	Major facilitator superfamily protein
35.2	not assigned.unknown	gene6123	1.17895	3.87602	2.37781	1.72	-0.7	1.01	unknown protein
35.2	not assigned.unknown	gene6689	48.7394	25.8217	56.1336	-0.92	1.12	0.2	NA
35.2	not assigned.unknown	gene6707	21.9524	8.73945	22.8652	-1.33	1.39	0.06	transcription regulator
35.2	not assigned.unknown	gene6826	8.11034	22.0476	7.34487	1.44	-1.59	-0.14	NA
35.2	not assigned.unknown	gene6880	9.55379	2.6407	6.74644	-1.86	1.35	-0.5	NA
35.2	not assigned.unknown	gene7197	0.194499	0.860309	0.243938	2.15	-1.82	0.33	unknown protein
35.2	not assigned.unknown	gene7825	3.89928	0.946653	2.94645	-2.04	1.64	-0.4	unknown protein
35.2	not assigned.unknown	gene7847	1.80817	5.9304	1.12407	1.71	-2.4	-0.69	EF-Hand 1, calcium-binding site
35.2	not assigned.unknown	gene7848	1.48929	4.56235	1.15634	1.62	-1.98	-0.37	EF-Hand 1, calcium-binding site
35.2	not assigned.unknown	gene7850	3.69101	17.1829	9.53059	2.22	-0.85	1.37	EF-Hand 1, calcium-binding site
35.2	not assigned.unknown	gene8199	1.78602	0.420541	1.96931	-2.09	2.23	0.14	FAD/NAD(P)-binding oxidoreductase family protein
35.2	not assigned.unknown	gene8353	200.903	92.8275	122.286	-1.11	0.4	-0.72	NA
35.2	not assigned.unknown	gene8618	12.7481	51.882	9.85678	2.02	-2.4	-0.37	unknown protein
35.2	not assigned.unknown	gene8761	22.7724	2.58127	26.3274	-3.14	3.35	0.21	unknown protein
35.2	not assigned.unknown	gene8763	158.273	28.3021	269.211	-2.48	3.25	0.77	23 kDa jasmonate-induced protein
35.2	not assigned.unknown	gene8765	71.212	11.5739	92.0073	-2.62	2.99	0.37	unknown protein
35.2	not assigned.unknown	gene8766	185.24	46.7981	198.823	-1.98	2.09	0.1	23 kDa jasmonate-induced protein
35.2	not assigned.unknown	gene9306	75.5491	166.106	55.9291	1.14	-1.57	-0.43	NA
35.2	not assigned.unknown	gene9345	18.1579	29.8376	12.2535	0.72	-1.28	-0.57	NA
35.2	not assigned.unknown	gene9724	3.27548	5.60367	1.58437	0.77	-1.82	-1.05	TRICHOME BIREFRINGENCE-LIKE 42
35.2	not assigned.unknown	gene9750	32.8068	258.316	97.9947	2.98	-1.4	1.58	NA
35.2	not assigned.unknown	gene9751	64.3331	458.647	189.136	2.83	-1.28	1.56	NA
35.2	not assigned.unknown	gene9856	69.8069	17.4444	43.181	-2	1.31	-0.69	NA
35.2	not assigned.unknown	gene10231	1.82883	0.646812	2.06402	-1.5	1.67	0.17	unknown protein
35.2	not assigned.unknown	gene10892	71.9213	8.90914	90.6034	-3.01	3.35	0.33	Bowman-Birk type proteinase inhibitor precursor (BBI)
35.2	not assigned.unknown	gene10903	136.487	90.7066	260.278	-0.59	1.52	0.93	NA
35.2	not assigned.unknown	gene10908	2.3514	1.05265	4.76662	-1.16	2.18	1.02	NA
35.2	not assigned.unknown	gene10929	7.29389	16.3804	7.98459	1.17	-1.04	0.13	protein of unknown function (DUF821)
35.2	not assigned.unknown	gene11611	24.9715	12.4798	18.7465	-1	0.59	-0.41	ARM repeat superfamily protein
35.2	not assigned.unknown	gene11636	1.38676	2.122	0.505546	0.61	-2.07	-1.46	NA
35.2	not assigned.unknown	gene11779	8.13339	16.2297	8.28884	1	-0.97	0.03	Nucleotide-diphospho-sugar transferase
35.2	not assigned.unknown	gene11780	3.71433	9.59261	6.45205	1.37	-0.57	0.8	Nucleotide-diphospho-sugar transferase
35.2	not assigned.unknown	gene12002	8.81166	21.29	13.9939	1.27	-0.61	0.67	NA
35.2	not assigned.unknown	gene12603	4.58817	8.71098	3.14506	0.92	-1.47	-0.54	unknown protein
35.2	not assigned.unknown	gene13373	2.50791	5.2115	1.39846	1.06	-1.9	-0.84	unknown protein
35.2	not assigned.unknown	gene13634	3.33038	0.553574	3.33712	-2.59	2.59	0	unknown protein
35.2	not assigned.unknown	gene13755	13.7612	38.3251	17.5292	1.48	-1.13	0.35	NA
35.2	not assigned.unknown	gene13811	14.5527	8.69767	3.74674	-0.74	-1.21	-1.96	NA
35.2	not assigned.unknown	gene14201	3.84777	1.42667	2.1477	-1.43	0.59	-0.84	unknown protein
35.2	not assigned.unknown	gene14291	2.16275	3.71049	0.984915	0.78	-1.91	-1.13	Major allergen Mal d 1
35.2	not assigned.unknown	gene14294	0.608219	2.06821	0.552358	1.77	-1.9	-0.14	Major allergen Mal d 1
35.2	not assigned.unknown	gene14473	8.82695	19.1874	4.24888	1.12	-2.18	-1.05	Protein of unknown function (DUF569)
35.2	not assigned.unknown	gene14512	6.84947	2.26867	7.19115	-1.59	1.66	0.07	unknown protein
35.2	not assigned.unknown	gene14521	25.3487	9.36062	8.88298	-1.44	-0.08	-1.51	NA
35.2	not assigned.unknown	gene14914	21.6357	141.551	92.0206	2.71	-0.62	2.09	Mediator complex subunit Med28
35.2	not assigned.unknown	gene14953	9.63448	63.9912	36.8165	2.73	-0.8	1.93	Mediator complex subunit Med28
35.2	not assigned.unknown	gene14989	24.7212	19.386	39.3689	-0.35	1.02	0.67	Protein of unknown function (DUF3049)
35.2	not assigned.unknown	gene15430	25.2463	0	9.71232	-10	10	-1.38	NA
35.2	not assigned.unknown	gene15759	8.13254	2.48807	5.08269	-1.71	1.03	-0.68	Protein of unknown function DUF1395
35.2	not assigned.unknown	gene16173	0	0.632514	1.6627	10	1.39	10	Protein of unknown function DUF265
35.2	not assigned.unknown	gene17676	2.02305	7.64417	5.43532	1.92	-0.49	1.43	unknown protein
35.2	not assigned.unknown	gene18200	845.491	387.275	438.464	-1.13	0.18	-0.95	NA
35.2	not assigned.unknown	gene18499	262.617	67.8617	192.873	-1.95	1.51	-0.45	NA
35.2	not assigned.unknown	gene18651	25.6875	11.1114	18.1515	-1.21	0.71	-0.5	SGNH-hydrolase superfamily of enzyme
35.2	not assigned.unknown	gene19535	4.73404	10.5465	3.34591	1.16	-1.66	-0.5	NA
35.2	not assigned.unknown	gene19978	12.3497	17.958	8.18331	0.54	-1.13	-0.59	alpha/beta-Hydrolases superfamily protein
35.2	not assigned.unknown	gene20265	3.16725	5.08501	2.03443	0.68	-1.32	-0.64	Serine/threonine-protein kinase WNK (With No Lysine)-related
35.2	not assigned.unknown	gene20421	2.08254	1.78767	0.430653	-0.22	-2.05	-2.27	unknown protein
35.2	not assigned.unknown	gene20472	1.05016	1.00527	0.319522	-0.06	-1.65	-1.72	Glycosyltransferase family 61 protein
35.2	not assigned.unknown	gene20787	2.53214	6.32563	2.66291	1.32	-1.25	0.07	U-box domain-containing protein kinase family protein
35.2	not assigned.unknown	gene20800	5.1555	13.3136	7.26327	1.37	-0.87	0.49	unknown protein
35.2	not assigned.unknown	gene21287	1.39512	2.06329	0.503251	0.56	-2.04	-1.47	NA
35.2	not assigned.unknown	gene21441	0.730847	0.273426	0.892854	-1.42	1.71	0.29	HAPLESS 2 (HAP2)
35.2	not assigned.unknown	gene21558	0.874387	2.44511	0.883374	1.48	-1.47	0.01	RING/U-box superfamily protein
35.2	not assigned.unknown	gene21631	4.74413	13.7907	5.14172	1.54	-1.42	0.12	Late embryogenesis abundant (LEA) hydroxyproline-rich glycoprotein family
35.2	not assigned.unknown	gene21671	103.352	61.6119	123.487	-0.75	1	0.26	unknown protein
35.2	not assigned.unknown	gene21714	0.671024	0.898109	0.309336	0.42	-1.54	-1.12	Protein of unknown function (DUF594)
35.2	not assigned.unknown	gene21918	7.29495	15.463	11.7915	1.08	-0.39	0.69	Protein of unknown function (DUF1218)
35.2	not assigned.unknown	gene21926	6.00988	8.46003	3.76244	0.49	-1.17	-0.68	unknown protein
35.2	not assigned.unknown	gene21950	6.19427	11.2812	3.35818	0.86	-1.75	-0.88	AIG2-like (avirulence induced gene) family protein
35.2	not assigned.unknown	gene22213	0.419993	1.02722	1.29314	1.29	0.33	1.62	NA
35.2	not assigned.unknown	gene22606	0.560995	1.58965	1.10945	1.5	-0.52	0.98	unknown protein
35.2	not assigned.unknown	gene23350	4.90559	1.80874	0.885553	-1.44	-1.03	-2.47	unknown protein
35.2	not assigned.unknown	gene23402	12.128	32.6711	9.80902	1.43	-1.74	-0.31	NA
35.2	not assigned.unknown	gene23573	18.9838	10.2374	31.7208	-0.89	1.63	0.74	11 kDa late embryogenesis abundant protein (DS11)
35.2	not assigned.unknown	gene23878	2.30798	0.548555	1.83286	-2.07	1.74	-0.33	unknown protein
35.2	not assigned.unknown	gene23962	111.317	157.556	69.536	0.5	-1.18	-0.68	NA
35.2	not assigned.unknown	gene24296	5.29578	1.50388	10.2262	-1.82	2.77	0.95	Pollen Ole e 1 allergen and extensin family protein
35.2	not assigned.unknown	gene24394	17.3403	42.8249	11.1036	1.3	-1.95	-0.64	Major allergen Mal d 1
35.2	not assigned.unknown	gene24395	10.3903	18.9327	7.05376	0.87	-1.42	-0.56	Major allergen Mal d 1
35.2	not assigned.unknown	gene24396	16.6565	36.6691	9.72523	1.14	-1.91	-0.78	Major allergen Mal d 1
35.2	not assigned.unknown	gene24398	5.19021	15.7485	0.796022	1.6	-4.31	-2.7	Major allergen Mal d 1
35.2	not assigned.unknown	gene24399	15.3523	32.9342	8.37267	1.1	-1.98	-0.87	Major allergen Mal d 1
35.2	not assigned.unknown	gene25150	8.8683	3.22712	8.55627	-1.46	1.41	-0.05	unknown protein
35.2	not assigned.unknown	gene25151	10.0822	4.48945	9.78066	-1.17	1.12	-0.04	unknown protein
35.2	not assigned.unknown	gene25176	8.38415	3.2736	4.39654	-1.36	0.43	-0.93	Pectin lyase-like superfamily protein
35.2	not assigned.unknown	gene25214	0.906618	0	0.816064	-10	10	-0.15	unknown protein
35.2	not assigned.unknown	gene25621	1.34678	3.00154	0.426124	1.16	-2.82	-1.66	NA
35.2	not assigned.unknown	gene26201	4.24628	1.52142	3.01663	-1.48	0.99	-0.49	unknown protein
35.2	not assigned.unknown	gene26244	2.1022	3.15183	0.628998	0.58	-2.33	-1.74	NA
35.2	not assigned.unknown	gene26298	0.952311	0.370512	1.1658	-1.36	1.65	0.29	OXIDATIVE STRESS 3 (OXS3)
35.2	not assigned.unknown	gene26382	29.9303	71.5629	23.381	1.26	-1.61	-0.36	NA
35.2	not assigned.unknown	gene27027	6.3422	8.48081	3.93068	0.42	-1.11	-0.69	Noc2p family
35.2	not assigned.unknown	gene27128	12.138	5.56439	10.2639	-1.13	0.88	-0.24	Pollen Ole e 1 allergen and extensin family protein;
35.2	not assigned.unknown	gene27465	1.37898	0.526008	1.65787	-1.39	1.66	0.27	Nucleic acid-binding proteins superfamily
35.2	not assigned.unknown	gene27525	7.15133	18.3861	4.72309	1.36	-1.96	-0.6	NA
35.2	not assigned.unknown	gene27589	3.76526	8.0409	6.29883	1.09	-0.35	0.74	Polyphenol oxidase, chloroplast precursor
35.2	not assigned.unknown	gene27774	0.376413	1.69486	0.643999	2.17	-1.4	0.77	NA
35.2	not assigned.unknown	gene27870	3.10786	6.42156	0	1.05	-10	-10	Polyphenol oxidase, chloroplast precursor
35.2	not assigned.unknown	gene27910	14.9876	23.5129	9.98139	0.65	-1.24	-0.59	Actin cross-linking protein
35.2	not assigned.unknown	gene28095	49.3482	82.3069	24.9237	0.74	-1.72	-0.99	unknown protein
35.2	not assigned.unknown	gene28137	40.3215	83.9855	35.644	1.06	-1.24	-0.18	NA
35.2	not assigned.unknown	gene28367	15.4731	42.6552	9.56147	1.46	-2.16	-0.69	NA
35.2	not assigned.unknown	gene28368	0.986146	2.30993	0.656137	1.23	-1.82	-0.59	NA
35.2	not assigned.unknown	gene28369	8.39018	21.169	8.34349	1.34	-1.34	-0.01	NA
35.2	not assigned.unknown	gene28796	2.20961	3.82277	0.133678	0.79	-4.84	-4.05	HSP20-like chaperones superfamily protein
35.2	not assigned.unknown	gene28957	2.94223	0.495224	1.83416	-2.57	1.89	-0.68	Protein of unknown function DUF2048
35.2	not assigned.unknown	gene29514	0.308746	4.95898	2.60058	4.01	-0.93	3.07	Protein of unknown function DUF2361
35.2	not assigned.unknown	gene30294	0	1.19789	3.68656	10	1.62	10	NDH-dependent cyclic electron flow 1 (NDF1)
35.2	not assigned.unknown	gene30369	6.32102	15.9212	2.22681	1.33	-2.84	-1.51	NA
35.2	not assigned.unknown	gene30809	2.783	1.60098	4.53121	-0.8	1.5	0.7	unknown protein
35.2	not assigned.unknown	gene31054	3.95549	0.47943	2.38202	-3.04	2.31	-0.73	NA
35.2	not assigned.unknown	gene31069	1.97338	6.41063	3.33309	1.7	-0.94	0.76	NA
35.2	not assigned.unknown	gene31558	0	4.51082	1.53602	10	-1.55	10	Tetratricopeptide repeat (TPR)-like superfamily protein
35.2	not assigned.unknown	gene31964	5.40145	6.24232	1.2345	0.21	-2.34	-2.13	NA
35.2	not assigned.unknown	gene32106	1.04505	3.4823	0	1.74	-10	-10	Tetratricopeptide repeat (TPR)-like superfamily protein
35.2	not assigned.unknown	gene32279	0	0.377314	5.18293	10	3.78	10	Protein of unknown function (DUF2361)
35.2	not assigned.unknown	gene32410	0.425518	1.56414	0.993614	1.88	-0.65	1.22	NA
35.2	not assigned.unknown	New6081	1.53775	4.09911	0.482077	1.41	-3.09	-1.67	NA
35.2	not assigned.unknown	New6257	3.72713	6.81128	2.02034	0.87	-1.75	-0.88	NA
35.2	not assigned.unknown	New6536	5.4713	9.26607	3.48455	0.76	-1.41	-0.65	NA
35.2	not assigned.unknown	New130	2.04578	0.734169	1.20641	-1.48	0.72	-0.76	NA
35.2	not assigned.unknown	New20	21.3937	26.4001	11.7173	0.3	-1.17	-0.87	NA
35.2	not assigned.unknown	New6935	0.877602	0.238857	1.07052	-1.88	2.16	0.29	NA
35.2	not assigned.unknown	New6963	38.3992	262.352	182.491	2.77	-0.52	2.25	Mediator complex subunit Med28
35.2	not assigned.unknown	New7104	1.05924	2.93324	2.07902	1.47	-0.5	0.97	NA
35.2	not assigned.unknown	New195	0	0.192554	2.21802	10	3.53	10	NA
35.2	not assigned.unknown	New716	5.29571	1.75417	4.41422	-1.59	1.33	-0.26	NA
35.2	not assigned.unknown	New1397	15.4854	107.582	72.8029	2.8	-0.56	2.23	NA
35.2	not assigned.unknown	New1544	4.76167	5.80622	0.0391407	0.29	-7.21	-6.93	NA
35.2	not assigned.unknown	New1890	4.32236	2.43746	5.11304	-0.83	1.07	0.24	NA
35.2	not assigned.unknown	New1909	3.15393	1.12178	4.93363	-1.49	2.14	0.65	NA
35.2	not assigned.unknown	New2117	4.21569	4.76958	8.54989	0.18	0.84	1.02	NA
35.2	not assigned.unknown	New2163	1.90313	0.960228	2.66622	-0.99	1.47	0.49	NA
35.2	not assigned.unknown	New2274	19.282	5.58864	10.1543	-1.79	0.86	-0.93	NA
35.2	not assigned.unknown	New2840	6.42256	6.1962	0	-0.05	-10	-10	NA
35.2	not assigned.unknown	New2845	1045.59	633.581	1841.07	-0.72	1.54	0.82	NA
35.2	not assigned.unknown	New2901	939.188	423.119	1311.46	-1.15	1.63	0.48	NA
35.2	not assigned.unknown	New3572	9.00623	22.2929	3.04959	1.31	-2.87	-1.56	NA
35.2	not assigned.unknown	New4536	1.31354	9.95971	4.83241	2.92	-1.04	1.88	23 kDa jasmonate-induced protein
35.2	not assigned.unknown	New5203	0	6.40214	4.88176	10	-0.39	10	NA
35.2	not assigned.unknown	New5418	0.35929	1.06765	1.69341	1.57	0.67	2.24	NA
35.2	not assigned.unknown	New5502	32.1435	69.1393	61.8211	1.1	-0.16	0.94	NA
35.2	not assigned.unknown	New5504	5.75549	14.8898	15.9515	1.37	0.1	1.47	NA
